# Supplementary material for: Crystal structure of (E)-4-hy­droxy-6-methyl-3-{1-[2-(4-nitro­phen­yl)hydrazinyl­idene]eth­yl}-2H-pyran-2-one
Source: Acta Crystallogr E Crystallogr Commun. 2017 Jan 20;73(Pt 2):223–6. doi: 10.1107/S2056989017000639 (PMC5290570; doi:10.1107/S2056989017000639)
Supplement: Supplementary file 1 [file e-73-00223-sup1.cif]

##############################################################################
#                                                                            #
# This CIF contains the data in a paper accepted for publication in          #
# Acta Crystallographica Section E. It conforms to the requirements of       #
# Notes for Authors for Acta Crystallographica Section E, and has been       #
# peer reviewed under the auspices of the IUCr Commission on Journals.       #
#                                                                            #
# Full details of the Crystallographic Information File format               #
# are given in the paper "The Crystallographic Information File (CIF):       #
# a New Standard Archive File for Crystallography" by S. R. Hall, F. H.      #
# Allen and I. D. Brown [Acta Cryst. (1991), A47, 655-685].                  #
#                                                                            #
# The current version of the core CIF dictionary is obtainable from          #
# ftp://ftp.iucr.org/pub/cif_core.dic.                                       #
#                                                                            #
# Software is freely available for graphical display of the structure(s)     #
# in this CIF. For information consult the CIF software page                 #
# http://www.iucr.org/resources/cif/software.                                #
#                                                                            #
# This file may be used for bona fide research purposes within the           #
# scientific community so long as proper attribution is given to the journal # 
# article from which it was obtained.                                        #
#                                                                            #
##############################################################################
data_I
_audit_creation_method     'SHELXL-2016/6'
_journal_date_recd_electronic     2016-12-10
_journal_date_accepted     2017-01-12
_journal_name_full     'Acta Crystallographica, Section E'
_journal_year     2017
_journal_volume     73
_journal_issue      2
_journal_page_first     223
_journal_page_last     226
_journal_paper_category     GO
_journal_paper_doi     10.1107/S2056989017000639
_journal_coeditor_code     LH5834
_publ_contact_author_name     'Ramesh Kataria'
_publ_contact_author_address
;
Department of Chemistry, Centre for Advanced Studies in Chemistry,
Panjab University, Chandigarh 160 014, India
;
_publ_contact_author_email     'rkataria@pu.ac.in, gkumar@pu.ac.in'
_publ_contact_author_fax     ?
_publ_contact_author_phone     ?
_publ_section_title
;\
Crystal structure of
(<i>E</i>)-4-hydroxy-6-methyl-3-{1-[2-(4-nitrophenyl)hydrazinylidene]ethyl}-\
2<i>H</i>-pyran-2-one
;
loop_
    _publ_author_name
    _publ_author_footnote
    _publ_author_address
    'Kirandeep' .
;
Department of Chemistry, Centre for Advanced Studies in Chemistry,
Panjab University, Chandigarh 160 014, India
;
    'Husain, Ahmad' .
;
Department of Chemistry
DAV University Jalandhar
Jalandhar 144 001, Punjab
India
;
    'Negi, Pooja' .
;
Department of Chemistry, Centre for Advanced Studies in Chemistry,
Panjab University, Chandigarh 160 014, India
;
    'Kumar, Girijesh' .
;
Department of Chemistry, Centre for Advanced Studies in Chemistry,
Panjab University, Chandigarh 160 014, India
;
    'Kataria, Ramesh' .
;
Department of Chemistry, Centre for Advanced Studies in Chemistry,
Panjab University, Chandigarh 160 014, India
;
_publ_section_synopsis
;\
(<i>E</i>)-4-Hydroxy-6-methyl-3-{1-[2-(4-nitrophenyl)hydrazinylidene]ethyl}-2-\
<i>H</i>-pyran-2-one has been synthesized and characterized by single-crystal
X-ray diffraction and by using FT--IR, ^1^H and ^13^C NMR and UV--Vis
spectroscopic techniques.
;
_chemical_name_systematic
;\
(<i>E</i>)-4-Hydroxy-6-methyl-3-{1-[2-(4-nitrophenyl)hydrazin-1-ylidene]ethyl}-\
2<i>H</i>-pyran-2-one
;
_chemical_name_common     ?
_chemical_formula_moiety     'C14 H13 N3 O5'
_chemical_formula_sum     'C14 H13 N3 O5'
_chemical_formula_iupac     'C14 H13 N3 O5'
_chemical_formula_weight     303.27
_chemical_melting_point     ?
_shelx_space_group_comment
;
The symmetry employed for this shelxl refinement is uniquely defined
by the following loop, which should always be used as a source of
symmetry information in preference to the above space-group names.
They are only intended as comments.
;
_space_group_crystal_system     monoclinic
_space_group_name_H-M_alt     'P 21/n'
_space_group_name_Hall     '-P 2yn'
loop_
    _space_group_symop_operation_xyz
    'x, y, z'
    '-x+1/2, y+1/2, -z+1/2'
    '-x, -y, -z'
    'x-1/2, -y-1/2, z-1/2'
_cell_length_a     6.9633(3)
_cell_length_b     19.5008(9)
_cell_length_c     10.2031(5)
_cell_angle_alpha     90
_cell_angle_beta     95.196(2)
_cell_angle_gamma     90
_cell_volume     1379.78(11)
_cell_formula_units_Z     4
_cell_measurement_reflns_used     9944
_cell_measurement_theta_min     2.26
_cell_measurement_theta_max     30.31
_cell_measurement_temperature     297(2)
_exptl_crystal_description     block
_exptl_crystal_colour     colourless
_exptl_crystal_size_max     0.160
_exptl_crystal_size_mid     0.130
_exptl_crystal_size_min     0.100
_exptl_crystal_density_diffrn     1.460
_exptl_crystal_density_meas     ?
_exptl_crystal_density_method     ?
_exptl_crystal_F_000     632
_exptl_absorpt_coefficient_mu     0.113
_exptl_absorpt_correction_type     multi-scan
_exptl_absorpt_process_details
;
(<i>TWINABS</i>; Sheldrick, 2012)
;
_shelx_estimated_absorpt_T_min     0.982
_shelx_estimated_absorpt_T_max     0.989
_exptl_absorpt_correction_T_min     ?
_exptl_absorpt_correction_T_max     ?
_diffrn_ambient_temperature     297(2)
_diffrn_radiation_type     MoK\a
_diffrn_radiation_wavelength     0.71073
_diffrn_measurement_device_type     'Bruker APEXII CCD'
_diffrn_measurement_method     '\f and \w scans'
_diffrn_detector_area_resol_mean     ?
_diffrn_reflns_number     2696
_diffrn_reflns_av_R_equivalents     0.0282
_diffrn_reflns_theta_min     2.260
_diffrn_reflns_theta_max     25.988
_diffrn_reflns_theta_full     25.242
_diffrn_measured_fraction_theta_max     0.986
_diffrn_measured_fraction_theta_full     0.987
_diffrn_reflns_limit_h_min     -8
_diffrn_reflns_limit_h_max     8
_diffrn_reflns_limit_k_min     0
_diffrn_reflns_limit_k_max     24
_diffrn_reflns_limit_l_min     0
_diffrn_reflns_limit_l_max     12
_refine_special_details
;
Refined as a 2-component twin.
;
_reflns_number_total     2696
_reflns_number_gt     2302
_reflns_threshold_expression     'I > 2\s(I)'
_refine_ls_structure_factor_coef     Fsqd
_refine_ls_matrix_type     full
_refine_ls_R_factor_all     0.0520
_refine_ls_R_factor_gt     0.0433
_refine_ls_wR_factor_gt     0.1161
_refine_ls_wR_factor_ref     0.1211
_refine_ls_goodness_of_fit_ref     1.077
_refine_ls_restrained_S_all     1.080
_refine_ls_number_reflns     2696
_refine_ls_number_parameters     208
_refine_ls_number_restraints     1
_refine_ls_hydrogen_treatment     mixed
_refine_ls_weighting_scheme     calc
_refine_ls_weighting_details
              'w=1/[\s^2^(Fo^2^)+(0.0606P)^2^+0.3029P] where P=(Fo^2^+2Fc^2^)/3'
_atom_sites_solution_hydrogens     mixed
_atom_sites_solution_primary     ?
_atom_sites_solution_secondary     ?
_refine_ls_shift/su_max     0.000
_refine_ls_shift/su_mean     0.000
_refine_diff_density_max     0.181
_refine_diff_density_min     -0.197
_refine_ls_extinction_method     none
_refine_ls_extinction_coef     .
loop_
    _atom_type_symbol
    _atom_type_description
    _atom_type_scat_dispersion_real
    _atom_type_scat_dispersion_imag
    _atom_type_scat_source
    'C' 'C' 0.0033 0.0016
                         'International Tables Vol C Tables 4.2.6.8 and 6.1.1.4'
    'H' 'H' 0.0000 0.0000
                         'International Tables Vol C Tables 4.2.6.8 and 6.1.1.4'
    'N' 'N' 0.0061 0.0033
                         'International Tables Vol C Tables 4.2.6.8 and 6.1.1.4'
    'O' 'O' 0.0106 0.0060
                         'International Tables Vol C Tables 4.2.6.8 and 6.1.1.4'
_computing_data_collection
;
APEX2 (Bruker, 2010)
;
_computing_cell_refinement
;
SAINT (Bruker, 2010)
;
_computing_data_reduction
;
SAINT (Bruker, 2010)
;
_computing_structure_solution
;
SHELXS2013 (Sheldrick 2008)
;
_computing_structure_refinement
;
SHELXL2016 (Sheldrick, 2015)
;
_computing_molecular_graphics
;
X-SEED (Barbour 2001)
;
_computing_publication_material
;
publCIF (Westrip 2010)
;
loop_
    _atom_site_type_symbol
    _atom_site_label
    _atom_site_fract_x
    _atom_site_fract_y
    _atom_site_fract_z
    _atom_site_U_iso_or_equiv
    _atom_site_adp_type
    _atom_site_calc_flag
    _atom_site_occupancy
    _atom_site_disorder_assembly
    _atom_site_disorder_group
    O O1 0.3744(2) 0.45226(6) 0.80648(13) 0.0531(4) Uani d 1 . .
    H H1 0.344(4) 0.4379(12) 0.7235(19) 0.080 Uiso d 1 . .
    O O2 0.6082(2) 0.28918(6) 1.00744(12) 0.0469(3) Uani d 1 . .
    O O3 0.6119(3) 0.22490(6) 0.83226(13) 0.0663(5) Uani d 1 . .
    O O4 0.0188(3) 0.67218(8) 0.2507(2) 0.0812(6) Uani d 1 . .
    O O5 -0.0004(3) 0.61297(9) 0.07175(19) 0.0865(6) Uani d 1 . .
    N N1 0.0349(3) 0.61838(9) 0.1917(2) 0.0611(5) Uani d 1 . .
    N N2 0.3120(2) 0.38498(7) 0.46572(14) 0.0398(4) Uani d 1 . .
    H H2 0.268(3) 0.3474(11) 0.432(2) 0.048 Uiso d 1 . .
    N N3 0.3581(2) 0.38475(6) 0.60024(13) 0.0347(3) Uani d 1 . .
    C C1 0.1015(3) 0.55793(9) 0.2667(2) 0.0451(5) Uani d 1 . .
    C C2 0.1693(3) 0.56440(9) 0.3967(2) 0.0444(4) Uani d 1 . .
    H H2A 0.167336 0.606928 0.437835 0.053 Uiso calc 1 . .
    C C3 0.2406(3) 0.50781(8) 0.46645(17) 0.0391(4) Uani d 1 . .
    H H3 0.289862 0.512366 0.553813 0.047 Uiso calc 1 . .
    C C4 0.2383(2) 0.44367(8) 0.40531(16) 0.0337(4) Uani d 1 . .
    C C5 0.1636(3) 0.43827(9) 0.27327(18) 0.0462(5) Uani d 1 . .
    H H5 0.158976 0.395663 0.232158 0.055 Uiso calc 1 . .
    C C6 0.0978(3) 0.49483(10) 0.20466(19) 0.0517(5) Uani d 1 . .
    H H6 0.050752 0.491001 0.116717 0.062 Uiso calc 1 . .
    C C7 0.5379(3) 0.27794(9) 0.57620(17) 0.0454(5) Uani d 1 . .
    H H7A 0.454884 0.238623 0.575635 0.068 Uiso calc 1 . .
    H H7B 0.664122 0.265763 0.614883 0.068 Uiso calc 1 . .
    H H7C 0.546326 0.293406 0.487576 0.068 Uiso calc 1 . .
    C C8 0.4574(2) 0.33419(8) 0.65505(16) 0.0332(4) Uani d 1 . .
    C C9 0.5723(3) 0.28148(8) 0.87201(16) 0.0410(4) Uani d 1 . .
    C C10 0.4942(2) 0.33851(8) 0.79792(15) 0.0329(4) Uani d 1 . .
    C C11 0.4516(3) 0.39848(8) 0.86652(17) 0.0389(4) Uani d 1 . .
    C C12 0.4968(3) 0.40211(10) 1.00539(19) 0.0491(5) Uani d 1 . .
    H H12 0.472308 0.442214 1.050290 0.059 Uiso calc 1 . .
    C C13 0.5736(3) 0.34866(9) 1.07078(17) 0.0451(4) Uani d 1 . .
    C C14 0.6316(4) 0.34367(13) 1.21487(19) 0.0689(7) Uani d 1 . .
    H H14A 0.564868 0.306098 1.251241 0.103 Uiso calc 1 . .
    H H14B 0.599050 0.385539 1.257136 0.103 Uiso calc 1 . .
    H H14C 0.768155 0.336166 1.228953 0.103 Uiso calc 1 . .
loop_
    _atom_site_aniso_label
    _atom_site_aniso_U_11
    _atom_site_aniso_U_22
    _atom_site_aniso_U_33
    _atom_site_aniso_U_12
    _atom_site_aniso_U_13
    _atom_site_aniso_U_23
    O1 0.0792(10) 0.0393(7) 0.0400(7) 0.0220(7) 0.0012(7) 0.0015(6)
    O2 0.0651(8) 0.0416(7) 0.0322(6) 0.0067(6) -0.0064(6) 0.0044(5)
    O3 0.1158(14) 0.0320(6) 0.0454(8) 0.0182(8) -0.0238(8) -0.0018(6)
    O4 0.0772(12) 0.0448(9) 0.1196(16) 0.0129(8) -0.0011(11) 0.0242(9)
    O5 0.0958(14) 0.0791(12) 0.0806(13) 0.0013(10) -0.0138(11) 0.0484(10)
    N1 0.0438(9) 0.0498(10) 0.0889(15) 0.0011(8) 0.0009(9) 0.0340(10)
    N2 0.0555(9) 0.0297(7) 0.0317(8) -0.0015(7) -0.0101(6) 0.0025(6)
    N3 0.0398(8) 0.0327(7) 0.0303(7) -0.0018(6) -0.0039(6) 0.0047(5)
    C1 0.0382(9) 0.0397(9) 0.0563(12) -0.0006(8) -0.0016(8) 0.0210(8)
    C2 0.0436(10) 0.0312(8) 0.0587(12) -0.0023(8) 0.0059(9) 0.0048(8)
    C3 0.0427(9) 0.0347(8) 0.0389(10) -0.0036(7) -0.0017(8) 0.0025(7)
    C4 0.0349(8) 0.0308(8) 0.0345(9) -0.0030(6) -0.0025(7) 0.0068(6)
    C5 0.0610(11) 0.0383(9) 0.0371(10) -0.0013(9) -0.0068(9) 0.0042(7)
    C6 0.0611(12) 0.0516(11) 0.0396(10) -0.0018(10) -0.0102(9) 0.0134(8)
    C7 0.0601(12) 0.0401(9) 0.0342(9) 0.0088(9) -0.0052(8) -0.0031(7)
    C8 0.0364(8) 0.0277(7) 0.0344(8) -0.0031(6) -0.0026(7) 0.0014(6)
    C9 0.0547(11) 0.0331(8) 0.0329(9) 0.0011(8) -0.0083(8) 0.0020(7)
    C10 0.0368(8) 0.0301(8) 0.0307(8) -0.0006(6) -0.0024(7) 0.0023(6)
    C11 0.0458(10) 0.0337(8) 0.0371(9) 0.0051(7) 0.0028(7) 0.0024(7)
    C12 0.0670(13) 0.0450(10) 0.0354(9) 0.0098(9) 0.0053(9) -0.0048(8)
    C13 0.0550(11) 0.0494(10) 0.0304(9) 0.0041(9) 0.0020(8) -0.0008(8)
    C14 0.0965(18) 0.0774(15) 0.0312(10) 0.0156(14) -0.0026(11) -0.0018(10)
_geom_special_details
;
 All esds (except the esd in the dihedral angle between two l.s. planes)
 are estimated using the full covariance matrix.  The cell esds are taken
 into account individually in the estimation of esds in distances, angles
 and torsion angles; correlations between esds in cell parameters are only
 used when they are defined by crystal symmetry.  An approximate (isotropic)
 treatment of cell esds is used for estimating esds involving l.s. planes.
;
loop_
    _geom_bond_atom_site_label_1
    _geom_bond_atom_site_label_2
    _geom_bond_site_symmetry_2
    _geom_bond_distance
    _geom_bond_publ_flag
    O1 C11 . 1.305(2) ?
    O1 H1 . 0.899(17) ?
    O2 C13 . 1.360(2) ?
    O2 C9 . 1.390(2) ?
    O3 C9 . 1.216(2) ?
    O4 N1 . 1.220(2) ?
    O5 N1 . 1.231(3) ?
    N1 C1 . 1.458(2) ?
    N2 C4 . 1.377(2) ?
    N2 N3 . 1.3809(18) ?
    N2 H2 . 0.85(2) ?
    N3 C8 . 1.301(2) ?
    C1 C2 . 1.373(3) ?
    C1 C6 . 1.383(3) ?
    C2 C3 . 1.381(2) ?
    C2 H2A . 0.9300 ?
    C3 C4 . 1.397(2) ?
    C3 H3 . 0.9300 ?
    C4 C5 . 1.403(2) ?
    C5 C6 . 1.363(2) ?
    C5 H5 . 0.9300 ?
    C6 H6 . 0.9300 ?
    C7 C8 . 1.499(2) ?
    C7 H7A . 0.9600 ?
    C7 H7B . 0.9600 ?
    C7 H7C . 0.9600 ?
    C8 C10 . 1.460(2) ?
    C9 C10 . 1.424(2) ?
    C10 C11 . 1.408(2) ?
    C11 C12 . 1.425(3) ?
    C12 C13 . 1.324(3) ?
    C12 H12 . 0.9300 ?
    C13 C14 . 1.492(2) ?
    C14 H14A . 0.9600 ?
    C14 H14B . 0.9600 ?
    C14 H14C . 0.9600 ?
loop_
    _geom_angle_atom_site_label_1
    _geom_angle_atom_site_label_2
    _geom_angle_atom_site_label_3
    _geom_angle_site_symmetry_1
    _geom_angle_site_symmetry_3
    _geom_angle
    _geom_angle_publ_flag
    C11 O1 H1 . . 104.1(16) ?
    C13 O2 C9 . . 122.74(13) ?
    O4 N1 O5 . . 123.05(18) ?
    O4 N1 C1 . . 118.4(2) ?
    O5 N1 C1 . . 118.5(2) ?
    C4 N2 N3 . . 119.41(13) ?
    C4 N2 H2 . . 115.4(14) ?
    N3 N2 H2 . . 116.0(14) ?
    C8 N3 N2 . . 119.75(14) ?
    C2 C1 C6 . . 120.96(16) ?
    C2 C1 N1 . . 119.85(18) ?
    C6 C1 N1 . . 119.18(18) ?
    C1 C2 C3 . . 120.03(16) ?
    C1 C2 H2A . . 120.0 ?
    C3 C2 H2A . . 120.0 ?
    C2 C3 C4 . . 119.77(16) ?
    C2 C3 H3 . . 120.1 ?
    C4 C3 H3 . . 120.1 ?
    N2 C4 C3 . . 123.76(14) ?
    N2 C4 C5 . . 117.25(15) ?
    C3 C4 C5 . . 118.95(15) ?
    C6 C5 C4 . . 120.68(17) ?
    C6 C5 H5 . . 119.7 ?
    C4 C5 H5 . . 119.7 ?
    C5 C6 C1 . . 119.57(17) ?
    C5 C6 H6 . . 120.2 ?
    C1 C6 H6 . . 120.2 ?
    C8 C7 H7A . . 109.5 ?
    C8 C7 H7B . . 109.5 ?
    H7A C7 H7B . . 109.5 ?
    C8 C7 H7C . . 109.5 ?
    H7A C7 H7C . . 109.5 ?
    H7B C7 H7C . . 109.5 ?
    N3 C8 C10 . . 115.09(14) ?
    N3 C8 C7 . . 122.27(14) ?
    C10 C8 C7 . . 122.54(14) ?
    O3 C9 O2 . . 113.81(14) ?
    O3 C9 C10 . . 128.22(15) ?
    O2 C9 C10 . . 117.97(14) ?
    C11 C10 C9 . . 118.16(15) ?
    C11 C10 C8 . . 121.23(14) ?
    C9 C10 C8 . . 120.60(14) ?
    O1 C11 C10 . . 122.02(16) ?
    O1 C11 C12 . . 118.12(15) ?
    C10 C11 C12 . . 119.85(15) ?
    C13 C12 C11 . . 120.32(17) ?
    C13 C12 H12 . . 119.8 ?
    C11 C12 H12 . . 119.8 ?
    C12 C13 O2 . . 120.85(16) ?
    C12 C13 C14 . . 127.50(18) ?
    O2 C13 C14 . . 111.65(16) ?
    C13 C14 H14A . . 109.5 ?
    C13 C14 H14B . . 109.5 ?
    H14A C14 H14B . . 109.5 ?
    C13 C14 H14C . . 109.5 ?
    H14A C14 H14C . . 109.5 ?
    H14B C14 H14C . . 109.5 ?
loop_
    _geom_torsion_atom_site_label_1
    _geom_torsion_atom_site_label_2
    _geom_torsion_atom_site_label_3
    _geom_torsion_atom_site_label_4
    _geom_torsion_site_symmetry_1
    _geom_torsion_site_symmetry_2
    _geom_torsion_site_symmetry_3
    _geom_torsion_site_symmetry_4
    _geom_torsion
    _geom_torsion_publ_flag
    C4 N2 N3 C8 . . . . -168.31(16) ?
    O4 N1 C1 C2 . . . . -9.0(3) ?
    O5 N1 C1 C2 . . . . 170.29(19) ?
    O4 N1 C1 C6 . . . . 172.0(2) ?
    O5 N1 C1 C6 . . . . -8.7(3) ?
    C6 C1 C2 C3 . . . . 1.9(3) ?
    N1 C1 C2 C3 . . . . -177.08(17) ?
    C1 C2 C3 C4 . . . . -1.8(3) ?
    N3 N2 C4 C3 . . . . 12.9(3) ?
    N3 N2 C4 C5 . . . . -169.53(16) ?
    C2 C3 C4 N2 . . . . 177.75(17) ?
    C2 C3 C4 C5 . . . . 0.2(3) ?
    N2 C4 C5 C6 . . . . -176.40(19) ?
    C3 C4 C5 C6 . . . . 1.3(3) ?
    C4 C5 C6 C1 . . . . -1.2(3) ?
    C2 C1 C6 C5 . . . . -0.4(3) ?
    N1 C1 C6 C5 . . . . 178.59(18) ?
    N2 N3 C8 C10 . . . . -178.73(15) ?
    N2 N3 C8 C7 . . . . 4.8(2) ?
    C13 O2 C9 O3 . . . . 179.91(19) ?
    C13 O2 C9 C10 . . . . -0.6(3) ?
    O3 C9 C10 C11 . . . . 177.1(2) ?
    O2 C9 C10 C11 . . . . -2.2(3) ?
    O3 C9 C10 C8 . . . . -2.0(3) ?
    O2 C9 C10 C8 . . . . 178.60(16) ?
    N3 C8 C10 C11 . . . . -9.8(2) ?
    C7 C8 C10 C11 . . . . 166.71(17) ?
    N3 C8 C10 C9 . . . . 169.40(16) ?
    C7 C8 C10 C9 . . . . -14.1(3) ?
    C9 C10 C11 O1 . . . . -177.92(17) ?
    C8 C10 C11 O1 . . . . 1.3(3) ?
    C9 C10 C11 C12 . . . . 3.5(3) ?
    C8 C10 C11 C12 . . . . -177.33(18) ?
    O1 C11 C12 C13 . . . . 179.38(19) ?
    C10 C11 C12 C13 . . . . -2.0(3) ?
    C11 C12 C13 O2 . . . . -0.9(3) ?
    C11 C12 C13 C14 . . . . 179.3(2) ?
    C9 O2 C13 C12 . . . . 2.3(3) ?
    C9 O2 C13 C14 . . . . -177.92(19) ?
loop_
    _geom_hbond_atom_site_label_D
    _geom_hbond_atom_site_label_H
    _geom_hbond_atom_site_label_A
    _geom_hbond_site_symmetry_A
    _geom_hbond_distance_DH
    _geom_hbond_distance_HA
    _geom_hbond_distance_DA
    _geom_hbond_angle_DHA
    O1 H1 N3 . 0.899(17) 1.639(19) 2.4760(18) 154(2)
    N2 H2 O3 4_565 0.85(2) 2.00(2) 2.8361(19) 165.2(19)
    C5 H5 O3 4_565 0.93 2.60 3.264(2) 129.2
    C7 H7A O2 4_565 0.96 2.51 3.283(2) 137.5
_shelx_hkl_file
;
   1   0   0 0.16625 0.28907   2
   3   0   0 -0.7881 0.64864   2
   4   0   0 -3.2816 2.48121  -1
  -4   0   1 -3.2816 2.48121   2
   5   0   0 13.1648 2.07243   2
   6   0   0 68.7587 4.85668   2
   7   0   0 16.9623 3.86993  -1
  -7   0   2 16.9623 3.86993   2
   8   0   0 19.0418 3.78704  -1
  -8   0   2 19.0418 3.78704   2
   1   1   0 356.332 5.42765   2
   2   1   0 1360.70 20.2553   2
   3   1   0 13.1229 0.87805   2
   4   1   0 380.088 7.22176  -1
  -4   1   1 380.088 7.22176   2
   5   1   0 27.9527 1.65884   2
   6   1   0 177.783 4.07537   2
   7   1   0 19.4367 2.07539  -1
  -7   1   2 19.4367 2.07539   2
   8   1   0 54.0654 2.82726  -1
  -8   1   2 54.0654 2.82726   2
   1   2   0 1141.98 16.9308   2
   3   2   0 1055.88 11.2251   2
   3   2   0 1217.42 32.2146  -1
  -3   2   1 1217.42 32.2146   2
   4   2   0 59.3627 1.73773  -1
  -4   2   1 59.3627 1.73773   2
   5   2   0 105.041 2.92271   2
   6   2   0 6.43300 1.10418   2
   7   2   0 19.7739 1.73661  -1
  -7   2   2 19.7739 1.73661   2
   8   2   0 18.4803 3.36731  -1
  -8   2   2 18.4803 3.36731   2
   0   3   0 0.42550 0.24065  -1
   0   3   0 0.42550 0.24065   2
   3   3   0 1131.61 11.9668   2
   4   3   0 1563.85 15.3347  -1
  -4   3   1 1563.85 15.3347   2
   5   3   0 96.7723 2.30396   2
   6   3   0 3.93093 0.68292   2
   7   3   0 36.4903 2.60616  -1
  -7   3   2 36.4903 2.60616   2
   8   3   0 23.2063 3.25335  -1
  -8   3   2 23.2063 3.25335   2
   3   4   0 758.170 7.38280   2
   4   4   0 5193.00 62.1276  -1
  -4   4   1 5193.00 62.1276   2
   5   4   0 16.4510 0.97875   2
   6   4   0 761.022 7.27200   2
   7   4   0 31.2628 2.96962  -1
  -7   4   2 31.2628 2.96962   2
   8   4   0 39.3180 3.03658  -1
  -8   4   2 39.3180 3.03658   2
   0   5   0 0.93944 0.26477  -1
   0   5   0 0.93944 0.26477   2
   1   5   0 385.793 2.86272   2
   2   5   0 55.8103 1.14632   2
   3   5   0 578.929 5.96724   2
   4   5   0 2297.48 24.3598  -1
  -4   5   1 2297.48 24.3598   2
   5   5   0 15.5677 0.91976   2
   6   5   0 350.179 3.91096   2
   7   5   0 19.4600 2.88470  -1
  -7   5   2 19.4600 2.88470   2
   8   5   0 53.0608 3.61749  -1
  -8   5   2 53.0608 3.61749   2
   0   6   0 895.319 9.85463  -1
   0   6   0 895.319 9.85463   2
   1   6   0 479.994 3.55039   2
   2   6   0 498.773 6.59994   2
   3   6   0 272.940 3.19050   2
   4   6   0 270.633 3.93568  -1
  -4   6   1 270.633 3.93568   2
   5   6   0 3.13200 0.49389   2
   6   6   0 105.760 1.92468   2
   7   6   0 124.109 2.79756  -1
  -7   6   2 124.109 2.79756   2
   8   6   0 49.7202 3.40215  -1
  -8   6   2 49.7202 3.40215   2
   0   7   0 2.46313 0.50995  -1
   0   7   0 2.46313 0.50995   2
   1   7   0 199.685 2.06491   2
   2   7   0 100.430 2.08007   2
   3   7   0 1623.10 15.1657   2
   3   7   0 1136.66 24.5907  -1
  -3   7   1 1136.66 24.5907   2
   4   7   0 992.871 12.8977  -1
  -4   7   1 992.871 12.8977   2
   5   7   0 31.9906 1.36929   2
   6   7   0 15.0566 1.47099   2
   7   7   0 68.6624 2.36098  -1
  -7   7   2 68.6624 2.36098   2
   8   7   0 66.5392 7.56704  -1
  -8   7   2 66.5392 7.56704   2
   0   8   0 157.522 2.35940  -1
   0   8   0 157.522 2.35940   2
   1   8   0 86.2599 1.03915   2
   2   8   0 140.252 2.70418   2
   3   8   0 162.332 2.37345   2
   3   8   0 274.182 6.97759  -1
  -3   8   1 274.182 6.97759   2
   4   8   0 619.724 8.70808  -1
  -4   8   1 619.724 8.70808   2
   5   8   0 88.2922 1.88148   2
   6   8   0 -1.4157 0.82458   2
   7   8   0 198.184 8.13297  -1
  -7   8   2 198.184 8.13297   2
   8   8   0 18.9810 9.58467  -1
  -8   8   2 18.9810 9.58467   2
   0   9   0 2.84375 0.54464  -1
   0   9   0 2.84375 0.54464   2
   1   9   0 7.48116 0.44782   2
   2   9   0 17.3266 0.74328   2
   3   9   0 901.154 9.07922   2
   4   9   0 195.905 3.93492  -1
  -4   9   1 195.905 3.93492   2
   5   9   0 29.3547 1.88645   2
   6   9   0 51.0885 2.51116   2
   7   9   0 115.002 6.31986  -1
  -7   9   2 115.002 6.31986   2
   8   9   0 10.9488 10.0717  -1
  -8   9   2 10.9488 10.0717   2
   0  10   0 86.7703 1.56359  -1
   0  10   0 86.7703 1.56359   2
   1  10   0 188.486 1.87546   2
   2  10   0 335.456 3.91975   2
   3  10   0 7.16092 0.76945   2
   4  10   0 221.208 3.44597  -1
  -4  10   1 221.208 3.44597   2
   5  10   0 614.874 8.04123   2
   6  10   0 4.02318 1.93392   2
   7  10   0 417.422 10.5232  -1
  -7  10   2 417.422 10.5232   2
   0  11   0 31.5277 1.18807  -1
   0  11   0 31.5277 1.18807   2
   1  11   0 182.848 2.04708   2
   2  11   0 -0.1146 0.42692   2
   3  11   0 7.64746 0.82214   2
   4  11   0 584.556 7.09055  -1
  -4  11   1 584.556 7.09055   2
   5  11   0 91.2964 3.28591   2
   6  11   0 22.3728 2.25963   2
   7  11   0 24.0522 6.22769  -1
  -7  11   2 24.0522 6.22769   2
   0  12   0 886.080 9.99412  -1
   0  12   0 886.080 9.99412   2
   1  12   0 15.2694 0.79291   2
   2  12   0 127.716 2.18934   2
   3  12   0 745.574 8.08467   2
   4  12   0 511.901 5.39529  -1
  -4  12   1 511.901 5.39529   2
   5  12   0 4.57091 1.32590   2
   6  12   0 23.3418 2.46732   2
   7  12   0 284.781 9.81045  -1
  -7  12   2 284.781 9.81045   2
   0  13   0 31.3097 1.38122  -1
   0  13   0 31.3097 1.38122   2
   1  13   0 42.3761 1.12265   2
   2  13   0 269.893 3.64270   2
   3  13   0 2029.92 19.4896   2
   4  13   0 497.902 5.44907  -1
  -4  13   1 497.902 5.44907   2
   5  13   0 65.9750 3.04494   2
   6  13   0 181.650 5.57829   2
   7  13   0 4.76030 6.99168  -1
  -7  13   2 4.76030 6.99168   2
   0  14   0 114.409 2.84961  -1
   0  14   0 114.409 2.84961   2
   1  14   0 360.223 3.55813   2
   2  14   0 351.959 4.51404   2
   3  14   0 343.863 4.79721   2
   4  14   0 1347.99 17.3367  -1
  -4  14   1 1347.99 17.3367   2
   5  14   0 18.9540 2.10040   2
   6  14   0 178.526 6.35042   2
   7  14   0 12.4198 10.5272  -1
  -7  14   2 12.4198 10.5272   2
   0  15   0 16.5082 1.44865  -1
   0  15   0 16.5082 1.44865   2
   1  15   0 888.406 7.85048   2
   2  15   0 3101.83 28.8583   2
   3  15   0 30.5652 2.38422   2
   3  15   0 1717.81 37.3109  -1
  -3  15   1 1717.81 37.3109   2
   4  15   0 695.651 8.14640  -1
  -4  15   1 695.651 8.14640   2
   5  15   0 27.9325 2.41112   2
   6  15   0 1.27144 2.33374   2
   0  16   0 36.6811 1.94481  -1
   0  16   0 36.6811 1.94481   2
   1  16   0 1083.29 8.80869   2
   2  16   0 1500.82 14.9325   2
   4  16   0 51.8386 4.78998  -1
  -4  16   1 51.8386 4.78998   2
   5  16   0 6.21780 0.96643   2
   6  16   0 5.63089 2.88626   2
   0  17   0 21.3280 2.08275  -1
   0  17   0 21.3280 2.08275   2
   1  17   0 1012.91 8.47683   2
   2  17   0 9.28351 1.15939   2
   3  17   0 38.6907 6.10708  -1
  -3  17   1 38.6907 6.10708   2
   4  17   0 16.8660 2.83761  -1
  -4  17   1 16.8660 2.83761   2
   5  17   0 5.86258 1.16816   2
   6  17   0 3.59794 2.63864   2
   0  18   0 9999.99 115.401  -1
   0  18   0 9999.99 115.401   2
   1  18   0 24.8745 1.79762   2
   2  18   0 206.120 3.63694   2
   3  18   0 66.8116 4.55824  -1
  -3  18   1 66.8116 4.55824   2
   4  18   0 18.5703 3.51417  -1
  -4  18   1 18.5703 3.51417   2
   5  18   0 72.4803 2.86366   2
   0  19   0 40.7133 2.59565  -1
   0  19   0 40.7133 2.59565   2
   1  19   0 509.127 6.41875   2
   2  19   0 3.02183 1.16506   2
   3  19   0 7.89947 4.06667  -1
  -3  19   1 7.89947 4.06667   2
   4  19   0 41.6189 4.78346  -1
  -4  19   1 41.6189 4.78346   2
   5  19   0 0.61203 1.84423   2
   0  20   0 14.8143 2.02337  -1
   0  20   0 14.8143 2.02337   2
   1  20   0 0.40708 1.02577   2
   2  20   0 51.8303 2.58168   2
   3  20   0 229.330 5.98446  -1
  -3  20   1 229.330 5.98446   2
   4  20   0 -1.3108 5.32819  -1
  -4  20   1 -1.3108 5.32819   2
   0  21   0 3.58143 2.17593  -1
   0  21   0 3.58143 2.17593   2
   1  21   0 8.05558 1.31500   2
   2  21   0 72.7195 2.87465   2
   3  21   0 21.3503 5.20082  -1
  -3  21   1 21.3503 5.20082   2
   4  21   0 0.79748 4.40401  -1
  -4  21   1 0.79748 4.40401   2
   0  22   0 176.586 5.91586  -1
   0  22   0 176.586 5.91586   2
   1  22   0 7.32190 1.43651   2
   2  22   0 1.06656 1.49125   2
   3  22   0 57.0440 7.81636  -1
  -3  22   1 57.0440 7.81636   2
   0  23   0 4.54073 5.01550  -1
   0  23   0 4.54073 5.01550   2
   1  23   0 13.6622 1.82864   2
   2  23   0 20.6645 2.68695   2
   0  24   0 11.0858 4.32201  -1
   0  24   0 11.0858 4.32201   2
   1  24   0 1.95822 8.37573  -1
   1  24   0 1.95822 8.37573   2
  -7   0   1 17.3134 6.31789  -1
  -7   0   1 17.3134 6.31789   2
  -6   0   1 0.45989 1.34849   2
  -5   0   1 824.858 13.5342   2
  -4   0   1 6.49524 2.17579  -1
   4   0   0 6.49524 2.17579   2
  -3   0   1 537.266 8.88514   2
  -2   0   1 12.5156 1.73683   2
  -1   0   1 227.523 2.50828   2
   2   0   1 2.65897 0.61197   2
   3   0   1 111.146 3.87147   2
   4   0   1 2374.54 29.2200  -1
  -4   0   2 2374.54 29.2200   2
   5   0   1 80.7153 3.16824   2
   6   0   1 0.57932 1.33236   2
   7   0   1 38.0081 3.55206  -1
  -7   0   3 38.0081 3.55206   2
   8   0   1 0.68507 3.95977  -1
  -8   0   3 0.68507 3.95977   2
  -8   1   1 1.79334 4.89276  -1
  -8   1   1 1.79334 4.89276   2
  -7   1   1 31.7804 4.61684  -1
  -7   1   1 31.7804 4.61684   2
  -6   1   1 0.56466 0.97655   2
  -5   1   1 33.8972 1.65178   2
  -4   1   1 354.901 4.66817  -1
   4   1   0 354.901 4.66817   2
  -3   1   1 401.859 5.70058   2
   0   1   1 217.463 2.86057  -1
   0   1   1 217.463 2.86057   2
   2   1   1 298.913 3.44135   2
   3   1   1 1977.48 40.7627   2
   4   1   1 2553.48 24.2323  -1
  -4   1   2 2553.48 24.2323   2
   5   1   1 9.30229 1.04768   2
   6   1   1 9.42304 1.22022   2
   7   1   1 37.4105 2.24257  -1
  -7   1   3 37.4105 2.24257   2
   8   1   1 14.4079 2.66009  -1
  -8   1   3 14.4079 2.66009   2
  -8   2   1 5.82725 4.08167  -1
  -8   2   1 5.82725 4.08167   2
  -7   2   1 18.7878 1.81697  -1
  -7   2   1 18.7878 1.81697   2
  -6   2   1 21.5046 1.84198   2
  -5   2   1 400.986 4.55015   2
  -4   2   1 37.4665 2.16769  -1
   4   2   0 37.4665 2.16769   2
  -1   2   1 1090.03 11.1825   2
   1   2   1 116.243 1.57463   2
   2   2   1 1866.68 18.6405   2
   3   2   1 29.8006 1.45719   2
   3   2   1 60.3320 2.39600  -1
  -3   2   2 60.3320 2.39600   2
   4   2   1 5606.13 82.3356  -1
  -4   2   2 5606.13 82.3356   2
   5   2   1 441.702 6.91217   2
   6   2   1 247.793 4.29691   2
   7   2   1 4.09151 2.05453  -1
  -7   2   3 4.09151 2.05453   2
   8   2   1 4.25879 2.66464  -1
  -8   2   3 4.25879 2.66464   2
  -8   3   1 224.520 4.39776  -1
  -8   3   1 224.520 4.39776   2
  -7   3   1 57.2560 3.62026  -1
  -7   3   1 57.2560 3.62026   2
  -6   3   1 0.56992 0.48350   2
  -5   3   1 31.1083 0.82366   2
  -4   3   1 1259.95 16.0619  -1
   4   3   0 1259.95 16.0619   2
  -3   3   1 3061.95 36.6087   2
  -2   3   1 119.369 1.09671   2
  -1   3   1 1538.97 12.7591   2
   1   3   1 1821.38 36.0166   2
   2   3   1 6.14297 0.43581   2
   3   3   1 139.116 2.99262   2
   4   3   1 3398.38 35.6196  -1
  -4   3   2 3398.38 35.6196   2
   5   3   1 0.34469 0.54029   2
   6   3   1 429.130 6.11157   2
   7   3   1 0.06517 2.08516  -1
  -7   3   3 0.06517 2.08516   2
   8   3   1 13.6016 3.49363  -1
  -8   3   3 13.6016 3.49363   2
  -8   4   1 15.7333 2.86374  -1
  -8   4   1 15.7333 2.86374   2
  -7   4   1 41.9673 2.36103  -1
  -7   4   1 41.9673 2.36103   2
  -6   4   1 59.3409 1.64855   2
  -5   4   1 -0.3917 0.48552   2
  -4   4   1 3781.58 35.4163  -1
   4   4   0 3781.58 35.4163   2
  -3   4   1 4690.12 96.7775   2
  -2   4   1 2190.44 26.0843   2
  -1   4   1 880.339 6.94238   2
   0   4   1 166.601 1.94237  -1
   0   4   1 166.601 1.94237   2
   2   4   1 25.3402 0.61912   2
   3   4   1 7.49248 0.69672   2
   4   4   1 476.887 5.25292  -1
  -4   4   2 476.887 5.25292   2
   5   4   1 13.3375 1.11614   2
   6   4   1 36.8849 1.69470   2
   7   4   1 26.2646 2.86392  -1
  -7   4   3 26.2646 2.86392   2
   8   4   1 12.1457 4.32858  -1
  -8   4   3 12.1457 4.32858   2
  -8   5   1 62.3432 4.04545  -1
  -8   5   1 62.3432 4.04545   2
  -7   5   1 114.830 2.53346  -1
  -7   5   1 114.830 2.53346   2
  -6   5   1 15.9134 1.23124   2
  -5   5   1 2.54021 0.60642   2
  -4   5   1 1405.04 13.5678  -1
   4   5   0 1405.04 13.5678   2
  -3   5   1 1053.88 9.52159   2
  -2   5   1 3193.49 37.7241   2
  -1   5   1 1123.61 8.21487   2
   0   5   1 354.815 3.43424  -1
   0   5   1 354.815 3.43424   2
   2   5   1 2229.92 22.6351   2
   3   5   1 9.21251 2.27808  -1
  -3   5   2 9.21251 2.27808   2
   3   5   1 -1.1266 0.62288   2
   4   5   1 2182.50 24.5670  -1
  -4   5   2 2182.50 24.5670   2
   5   5   1 39.0486 1.37795   2
   6   5   1 12.5792 1.34564   2
   7   5   1 104.220 3.17580  -1
  -7   5   3 104.220 3.17580   2
   8   5   1 84.2877 4.96856  -1
  -8   5   3 84.2877 4.96856   2
  -8   6   1 15.5968 3.51789  -1
  -8   6   1 15.5968 3.51789   2
  -7   6   1 15.0815 2.08770  -1
  -7   6   1 15.0815 2.08770   2
  -6   6   1 33.6878 1.35449   2
  -5   6   1 -0.4033 0.44993   2
  -4   6   1 468.918 5.25552  -1
   4   6   0 468.918 5.25552   2
  -3   6   1 119.306 1.74759   2
  -2   6   1 713.754 6.30909   2
  -1   6   1 641.932 4.94352   2
   0   6   1 217.956 2.00810  -1
   0   6   1 217.956 2.00810   2
   1   6   1 2315.85 23.4980   2
   2   6   1 26.6941 0.71528   2
   3   6   1 460.533 7.54252  -1
  -3   6   2 460.533 7.54252   2
   4   6   1 1827.54 19.6432  -1
  -4   6   2 1827.54 19.6432   2
   5   6   1 7.42998 0.79973   2
   6   6   1 20.0714 1.38179   2
   7   6   1 25.1678 3.82249  -1
  -7   6   3 25.1678 3.82249   2
   8   6   1 111.058 5.16828  -1
  -8   6   3 111.058 5.16828   2
  -7   7   1 0.71517 2.22451  -1
  -7   7   1 0.71517 2.22451   2
  -6   7   1 159.921 2.76775   2
  -5   7   1 644.681 6.89703   2
  -4   7   1 692.307 8.13772  -1
   4   7   0 692.307 8.13772   2
  -2   7   1 3.34709 0.42736   2
  -1   7   1 812.458 6.23923   2
   0   7   1 0.99489 0.32266  -1
   0   7   1 0.99489 0.32266   2
   1   7   1 731.496 6.57416   2
   2   7   1 609.149 6.17326   2
   3   7   1 146.685 4.51889  -1
  -3   7   2 146.685 4.51889   2
   4   7   1 481.478 5.98687  -1
  -4   7   2 481.478 5.98687   2
   5   7   1 43.1405 1.57756   2
   6   7   1 14.6291 1.78090   2
   7   7   1 52.6069 4.80484  -1
  -7   7   3 52.6069 4.80484   2
   8   7   1 68.6527 7.51570  -1
  -8   7   3 68.6527 7.51570   2
  -7   8   1 83.2877 2.68602  -1
  -7   8   1 83.2877 2.68602   2
  -6   8   1 306.722 4.14573   2
  -5   8   1 193.962 3.51936   2
  -4   8   1 448.333 5.22233  -1
   4   8   0 448.333 5.22233   2
  -2   8   1 53.9987 1.16351   2
  -1   8   1 1347.23 10.0506   2
   0   8   1 393.874 3.38720  -1
   0   8   1 393.874 3.38720   2
   1   8   1 3297.98 29.8401   2
   2   8   1 489.047 4.54069   2
   3   8   1 990.593 21.4356  -1
  -3   8   2 990.593 21.4356   2
   4   8   1 194.702 3.79267  -1
  -4   8   2 194.702 3.79267   2
   5   8   1 0.21653 0.68740   2
   6   8   1 12.2666 1.36938   2
   7   8   1 3.46733 4.94253  -1
  -7   8   3 3.46733 4.94253   2
   8   8   1 -8.1483 10.4223  -1
  -8   8   3 -8.1483 10.4223   2
  -7   9   1 99.0908 5.33926  -1
  -7   9   1 99.0908 5.33926   2
  -6   9   1 39.5598 2.45705   2
  -5   9   1 7.52543 1.07851   2
  -4   9   1 124.467 2.66342  -1
   4   9   0 124.467 2.66342   2
  -3   9   1 1.64997 0.53875   2
  -2   9   1 78.9804 1.32682   2
  -1   9   1 22.0243 0.69522   2
   0   9   1 198.270 2.03447  -1
   0   9   1 198.270 2.03447   2
   1   9   1 8.42296 0.66355   2
   2   9   1 3515.53 35.6678   2
   3   9   1 358.293 9.06633  -1
  -3   9   2 358.293 9.06633   2
   3   9   1 59.7370 1.23019   2
   4   9   1 47.7212 1.60802  -1
  -4   9   2 47.7212 1.60802   2
   5   9   1 5.65559 0.80413   2
   6   9   1 -0.5669 0.87893   2
   7   9   1 14.0980 7.41847  -1
  -7   9   3 14.0980 7.41847   2
  -7  10   1 -2.1317 3.89433  -1
  -7  10   1 -2.1317 3.89433   2
  -6  10   1 98.4175 3.63405   2
  -5  10   1 60.3204 2.46443   2
  -4  10   1 212.131 3.75130  -1
   4  10   0 212.131 3.75130   2
  -3  10   1 0.78786 0.57432   2
  -2  10   1 6.97834 0.70146   2
  -1  10   1 185.214 2.01850   2
   0  10   1 321.754 2.99356  -1
   0  10   1 321.754 2.99356   2
   1  10   1 37.2295 0.95164   2
   2  10   1 378.356 4.05504   2
   3  10   1 1213.29 10.8029   2
   3  10   1 965.794 21.2510  -1
  -3  10   2 965.794 21.2510   2
   4  10   1 52.0751 1.53788  -1
  -4  10   2 52.0751 1.53788   2
   5  10   1 -0.3077 0.76110   2
   6  10   1 -0.0005 0.97044   2
   7  10   1 70.3663 6.60616  -1
  -7  10   3 70.3663 6.60616   2
  -7  11   1 4.40251 4.23780  -1
  -7  11   1 4.40251 4.23780   2
  -6  11   1 331.653 6.43078   2
  -5  11   1 1553.04 19.9479   2
  -4  11   1 512.655 5.77593  -1
   4  11   0 512.655 5.77593   2
  -3  11   1 22.2699 1.34984   2
  -2  11   1 57.5491 1.37143   2
  -1  11   1 424.897 3.88840   2
   0  11   1 179.958 2.02747  -1
   0  11   1 179.958 2.02747   2
   1  11   1 150.839 1.96245   2
   2  11   1 727.806 7.58705   2
   3  11   1 477.568 4.92221   2
   4  11   1 29.9963 1.86565  -1
  -4  11   2 29.9963 1.86565   2
   5  11   1 5.56366 1.44505   2
   6  11   1 12.0080 1.77937   2
   7  11   1 21.8843 6.16379  -1
  -7  11   3 21.8843 6.16379   2
  -7  12   1 144.871 5.84080  -1
  -7  12   1 144.871 5.84080   2
  -6  12   1 2.68896 1.67805   2
  -5  12   1 807.217 10.3020   2
  -4  12   1 768.339 8.38946  -1
   4  12   0 768.339 8.38946   2
  -3  12   1 95.9479 2.21125   2
  -2  12   1 20.8805 0.84583   2
  -1  12   1 7.91492 0.67076   2
   0  12   1 696.799 6.18362  -1
   0  12   1 696.799 6.18362   2
   1  12   1 11.7738 0.84859   2
   2  12   1 3.86623 0.63001   2
   3  12   1 -0.6628 0.51108   2
   4  12   1 197.189 3.10531  -1
  -4  12   2 197.189 3.10531   2
   5  12   1 -1.3981 1.20290   2
   6  12   1 1.36573 1.85307   2
   7  12   1 7.62961 6.71457  -1
  -7  12   3 7.62961 6.71457   2
  -7  13   1 75.1322 10.5651  -1
  -7  13   1 75.1322 10.5651   2
  -6  13   1 0.20532 1.94763   2
  -5  13   1 100.139 3.41758   2
  -4  13   1 507.943 6.19289  -1
   4  13   0 507.943 6.19289   2
  -3  13   1 46.3540 2.03510   2
  -2  13   1 23.0070 0.90754   2
  -1  13   1 393.885 3.74862   2
   0  13   1 96.4475 1.53484  -1
   0  13   1 96.4475 1.53484   2
   1  13   1 216.010 2.63287   2
   2  13   1 250.700 3.08082   2
   3  13   1 104.235 1.95944   2
   3  13   1 88.0129 4.94231  -1
  -3  13   2 88.0129 4.94231   2
   4  13   1 66.4996 2.92384  -1
  -4  13   2 66.4996 2.92384   2
   5  13   1 48.5408 2.84421   2
   6  13   1 6.13731 2.28920   2
   7  13   1 94.2463 7.77956  -1
  -7  13   3 94.2463 7.77956   2
  -7  14   1 9.98937 6.66515  -1
  -7  14   1 9.98937 6.66515   2
  -6  14   1 52.5666 4.78623   2
  -5  14   1 5.72700 1.55777   2
  -4  14   1 998.988 13.3002  -1
   4  14   0 998.988 13.3002   2
  -3  14   1 1123.13 15.2352   2
  -2  14   1 2.30875 0.51403   2
  -1  14   1 1.73460 0.52187   2
   0  14   1 198.198 3.11278  -1
   0  14   1 198.198 3.11278   2
   1  14   1 1832.89 14.8675   2
   2  14   1 144.384 2.30740   2
   3  14   1 -1.7027 1.28441   2
   3  14   1 127.293 6.53372  -1
  -3  14   2 127.293 6.53372   2
   4  14   1 218.964 3.89965  -1
  -4  14   2 218.964 3.89965   2
   5  14   1 5.29290 1.51125   2
   6  14   1 0.19539 2.54354   2
   7  14   1 8.76811 2.49796   2
  -6  15   1 19.2213 3.23063   2
  -5  15   1 4.02563 1.98588   2
  -4  15   1 607.823 7.32378  -1
   4  15   0 607.823 7.32378   2
  -2  15   1 9.33452 1.04841   2
  -1  15   1 110.548 2.01169   2
   0  15   1 291.090 3.39270  -1
   0  15   1 291.090 3.39270   2
   1  15   1 772.235 6.96355   2
   2  15   1 -1.1047 0.95757   2
   3  15   1 241.266 9.25233  -1
  -3  15   2 241.266 9.25233   2
   4  15   1 208.588 4.80759  -1
  -4  15   2 208.588 4.80759   2
   5  15   1 11.2617 2.29486   2
   6  15   1 14.8591 2.74147   2
  -6  16   1 8.52891 2.82987   2
  -5  16   1 -0.0432 0.94084   2
  -4  16   1 52.1501 4.76185  -1
   4  16   0 52.1501 4.76185   2
  -3  16   1 88.3887 2.68997   2
  -3  16   1 89.9376 6.35306  -1
   3  16   0 89.9376 6.35306   2
  -2  16   1 302.271 3.50909   2
  -1  16   1 1263.03 9.56552   2
   0  16   1 1671.06 12.9461  -1
   0  16   1 1671.06 12.9461   2
   1  16   1 41.2237 1.49391   2
   2  16   1 998.573 10.4468   2
   3  16   1 3.63722 5.36649  -1
  -3  16   2 3.63722 5.36649   2
   4  16   1 226.179 4.41985  -1
  -4  16   2 226.179 4.41985   2
   5  16   1 97.5450 2.34426   2
   6  16   1 10.3398 2.92002   2
  -6  17   1 2.68696 2.72644   2
  -5  17   1 1.29260 1.14300   2
  -4  17   1 9.50900 2.75553  -1
   4  17   0 9.50900 2.75553   2
  -3  17   1 49.3470 6.19501  -1
   3  17   0 49.3470 6.19501   2
  -2  17   1 1194.74 11.3113   2
  -1  17   1 1378.25 11.7370   2
   0  17   1 2041.72 19.6839  -1
   0  17   1 2041.72 19.6839   2
   1  17   1 48.0117 1.89956   2
   2  17   1 138.472 2.92835   2
   3  17   1 304.461 6.29624  -1
  -3  17   2 304.461 6.29624   2
   4  17   1 12.6181 3.53195  -1
  -4  17   2 12.6181 3.53195   2
   5  17   1 0.80825 1.12844   2
   6  17   1 -0.5558 4.26904   2
  -5  18   1 63.4674 2.94101   2
  -4  18   1 12.1875 4.07866  -1
   4  18   0 12.1875 4.07866   2
  -3  18   1 43.4206 4.22317  -1
   3  18   0 43.4206 4.22317   2
  -2  18   1 1.29194 0.93392   2
  -1  18   1 249.778 3.33243   2
   0  18   1 8.32810 1.70810  -1
   0  18   1 8.32810 1.70810   2
   1  18   1 61.1514 2.04069   2
   2  18   1 -0.2085 1.30615   2
   3  18   1 353.915 7.29218  -1
  -3  18   2 353.915 7.29218   2
   4  18   1 94.5701 5.47219  -1
  -4  18   2 94.5701 5.47219   2
   5  18   1 1.45995 1.44651   2
  -5  19   1 12.1920 2.14754   2
  -4  19   1 52.2711 6.47346  -1
   4  19   0 52.2711 6.47346   2
  -3  19   1 5.94554 4.24254  -1
   3  19   0 5.94554 4.24254   2
  -2  19   1 1025.48 11.0788   2
  -1  19   1 62.0744 2.11745   2
   0  19   1 112.754 2.63781  -1
   0  19   1 112.754 2.63781   2
   1  19   1 3.47534 1.17163   2
   2  19   1 2.75114 1.97369   2
   3  19   1 143.782 7.00969  -1
  -3  19   2 143.782 7.00969   2
   4  19   1 159.060 10.0677  -1
  -4  19   2 159.060 10.0677   2
   5  19   1 12.7206 8.79890  -1
  -5  19   2 12.7206 8.79890   2
   5  19   1 3.03847 2.17410   2
  -4  20   1 1.50762 4.80664  -1
   4  20   0 1.50762 4.80664   2
  -3  20   1 150.493 5.77645  -1
   3  20   0 150.493 5.77645   2
  -2  20   1 783.854 9.08518   2
  -1  20   1 303.739 4.24416   2
   0  20   1 274.917 4.22526  -1
   0  20   1 274.917 4.22526   2
   1  20   1 27.6477 2.49055   2
   2  20   1 5.20253 1.37768   2
   3  20   1 44.0880 5.10108  -1
  -3  20   2 44.0880 5.10108   2
   4  20   1 286.846 8.64309  -1
  -4  20   2 286.846 8.64309   2
  -4  21   1 13.4934 5.39031  -1
   4  21   0 13.4934 5.39031   2
  -3  21   1 29.5876 5.24264  -1
   3  21   0 29.5876 5.24264   2
  -2  21   1 11.9724 1.39927   2
  -1  21   1 0.39266 1.13013   2
   0  21   1 117.893 2.94435  -1
   0  21   1 117.893 2.94435   2
   1  21   1 3.79949 1.44186   2
   2  21   1 0.37687 1.49220   2
   3  21   1 223.521 7.40568  -1
  -3  21   2 223.521 7.40568   2
   4  21   1 190.708 7.80654  -1
  -4  21   2 190.708 7.80654   2
  -3  22   1 35.9303 6.88422  -1
   3  22   0 35.9303 6.88422   2
  -2  22   1 89.8017 3.91967   2
  -1  22   1 11.7218 1.47417   2
   0  22   1 157.880 3.46628  -1
   0  22   1 157.880 3.46628   2
   1  22   1 33.3359 3.85113   2
   2  22   1 4.31780 1.56990   2
   3  22   1 19.0803 10.3904  -1
  -3  22   2 19.0803 10.3904   2
  -2  23   1 114.140 4.50400   2
  -1  23   1 21.6981 2.60128   2
   0  23   1 26.4427 2.85203  -1
   0  23   1 26.4427 2.85203   2
   1  23   1 128.935 5.12834   2
   2  23   1 6.50646 1.79886   2
  -1  24   1 12.8797 1.95290   2
   0  24   1 0.32429 2.68024  -1
   0  24   1 0.32429 2.68024   2
   1  24   1 138.935 4.77577   2
  -8   0   2 37.6051 7.32975  -1
   8   0   0 37.6051 7.32975   2
  -7   0   2 21.0062 4.31505  -1
   7   0   0 21.0062 4.31505   2
  -6   0   2 2.94605 1.96836   2
  -5   0   2 -0.2550 0.60591   2
  -4   0   2 1414.98 30.4234  -1
   4   0   1 1414.98 30.4234   2
  -3   0   2 -0.3630 0.39526   2
  -1   0   2 0.20948 0.26614   2
   1   0   2 0.45415 0.19776   2
   2   0   2 1015.31 12.2922   2
   4   0   2 13.7043 2.07913  -1
  -4   0   3 13.7043 2.07913   2
   5   0   2 1.46071 1.26852   2
   6   0   2 123.561 2.79821   2
   7   0   2 -3.0968 3.58592  -1
  -7   0   4 -3.0968 3.58592   2
   8   0   2 25.9745 5.99710  -1
  -8   0   4 25.9745 5.99710   2
  -8   1   2 94.3900 4.37721  -1
   8   1   0 94.3900 4.37721   2
  -7   1   2 24.6427 3.06650  -1
   7   1   0 24.6427 3.06650   2
  -6   1   2 10.5640 1.15874   2
  -5   1   2 -0.0808 0.45192   2
  -4   1   2 1618.26 34.5148  -1
   4   1   1 1618.26 34.5148   2
  -3   1   2 274.226 2.80924   2
  -2   1   2 712.922 6.25796   2
   0   1   2 1186.94 11.3154  -1
   0   1   2 1186.94 11.3154   2
   1   1   2 22.1733 0.59857   2
   2   1   2 8.88122 0.58854   2
   3   1   2 105.287 1.61094   2
   3   1   2 40.7933 2.83473  -1
  -3   1   3 40.7933 2.83473   2
   4   1   2 477.706 5.25046  -1
  -4   1   3 477.706 5.25046   2
   5   1   2 55.8742 1.70548   2
   6   1   2 78.9127 1.95286   2
   7   1   2 18.1121 2.68697  -1
  -7   1   4 18.1121 2.68697   2
   8   1   2 1.97268 2.96383  -1
  -8   1   4 1.97268 2.96383   2
  -8   2   2 23.2812 4.38419  -1
   8   2   0 23.2812 4.38419   2
  -7   2   2 18.3888 3.44304  -1
   7   2   0 18.3888 3.44304   2
  -6   2   2 9.91209 0.98620   2
  -5   2   2 9.70285 1.06245   2
  -4   2   2 4332.74 89.6641  -1
   4   2   1 4332.74 89.6641   2
  -2   2   2 119.262 1.07818   2
   0   2   2 506.108 6.13120  -1
   0   2   2 506.108 6.13120   2
   1   2   2 1276.15 11.1434   2
   2   2   2 1446.17 13.3084   2
   3   2   2 2718.13 55.7870  -1
  -3   2   3 2718.13 55.7870   2
   4   2   2 641.841 6.17571  -1
  -4   2   3 641.841 6.17571   2
   5   2   2 31.6778 1.39744   2
   6   2   2 86.6446 2.07481   2
   7   2   2 55.5973 2.90026  -1
  -7   2   4 55.5973 2.90026   2
   8   2   2 11.3886 4.04329  -1
  -8   2   4 11.3886 4.04329   2
  -8   3   2 24.4881 3.79076  -1
   8   3   0 24.4881 3.79076   2
  -7   3   2 38.7327 3.99634  -1
   7   3   0 38.7327 3.99634   2
  -6   3   2 12.6220 0.97419   2
  -5   3   2 4.42295 0.65574   2
  -4   3   2 1982.88 41.9980  -1
   4   3   1 1982.88 41.9980   2
  -3   3   2 102.676 1.58078   2
  -2   3   2 137.383 1.28851   2
  -1   3   2 311.864 2.80300   2
   0   3   2 934.233 8.62797  -1
   0   3   2 934.233 8.62797   2
   1   3   2 1572.65 15.2051   2
   2   3   2 1505.83 13.7882   2
   3   3   2 372.563 9.08255  -1
  -3   3   3 372.563 9.08255   2
   4   3   2 259.976 3.03010  -1
  -4   3   3 259.976 3.03010   2
   5   3   2 34.0907 1.46745   2
   6   3   2 5.26959 0.83645   2
   7   3   2 85.1948 3.54005  -1
  -7   3   4 85.1948 3.54005   2
   8   3   2 81.0693 4.70579  -1
  -8   3   4 81.0693 4.70579   2
  -8   4   2 24.0814 2.41954  -1
   8   4   0 24.0814 2.41954   2
  -7   4   2 24.7797 2.31477  -1
   7   4   0 24.7797 2.31477   2
  -6   4   2 198.574 3.34422   2
  -5   4   2 408.533 4.67319   2
  -4   4   2 731.679 11.5321  -1
   4   4   1 731.679 11.5321   2
  -3   4   2 1215.38 10.0233   2
  -2   4   2 27.9842 0.61989   2
  -1   4   2 2490.63 25.3324   2
   0   4   2 5.10207 0.48626  -1
   0   4   2 5.10207 0.48626   2
   1   4   2 1564.90 16.9691   2
   2   4   2 273.876 2.85078   2
   3   4   2 1434.47 21.4786  -1
  -3   4   3 1434.47 21.4786   2
   4   4   2 744.962 7.99953  -1
  -4   4   3 744.962 7.99953   2
   5   4   2 23.8694 1.41659   2
   6   4   2 53.9037 1.88479   2
   7   4   2 75.7261 4.91076  -1
  -7   4   4 75.7261 4.91076   2
   8   4   2 78.2303 6.07819  -1
  -8   4   4 78.2303 6.07819   2
  -8   5   2 54.6738 3.05068  -1
   8   5   0 54.6738 3.05068   2
  -7   5   2 9.23897 1.77535  -1
   7   5   0 9.23897 1.77535   2
  -6   5   2 647.495 7.70173   2
  -5   5   2 584.534 7.19845   2
  -4   5   2 3133.15 38.3003  -1
   4   5   1 3133.15 38.3003   2
  -2   5   2 53.1989 0.76678   2
  -1   5   2 511.874 4.37323   2
   0   5   2 2617.43 55.1744  -1
   0   5   2 2617.43 55.1744   2
   1   5   2 426.262 4.61907   2
   2   5   2 1219.59 10.8058   2
   3   5   2 2540.32 42.0876  -1
  -3   5   3 2540.32 42.0876   2
   4   5   2 791.509 8.61671  -1
  -4   5   3 791.509 8.61671   2
   5   5   2 93.3648 2.19669   2
   6   5   2 1.66114 0.79521   2
   7   5   2 11.4312 5.58484  -1
  -7   5   4 11.4312 5.58484   2
   8   5   2 70.1188 5.68610  -1
  -8   5   4 70.1188 5.68610   2
  -8   6   2 31.3431 3.00702  -1
   8   6   0 31.3431 3.00702   2
  -7   6   2 77.0897 2.54598  -1
   7   6   0 77.0897 2.54598   2
  -6   6   2 603.755 6.66422   2
  -5   6   2 262.787 3.12375   2
  -4   6   2 2016.16 30.6431  -1
   4   6   1 2016.16 30.6431   2
  -3   6   2 286.553 9.77217  -1
   3   6   1 286.553 9.77217   2
  -2   6   2 900.980 6.99564   2
   1   6   2 871.662 7.95697   2
   3   6   2 441.772 10.4569  -1
  -3   6   3 441.772 10.4569   2
   4   6   2 80.0304 1.87332  -1
  -4   6   3 80.0304 1.87332   2
   5   6   2 17.6994 1.87709   2
   6   6   2 1.31654 1.05393   2
   7   6   2 32.7477 5.38200  -1
  -7   6   4 32.7477 5.38200   2
   8   6   2 58.8003 9.46520  -1
  -8   6   4 58.8003 9.46520   2
  -8   7   2 35.0587 3.78971  -1
   8   7   0 35.0587 3.78971   2
  -7   7   2 53.9814 2.74073  -1
   7   7   0 53.9814 2.74073   2
  -6   7   2 1.92274 0.71788   2
  -5   7   2 60.6885 2.07466   2
  -4   7   2 592.836 8.32360  -1
   4   7   1 592.836 8.32360   2
  -3   7   2 110.788 3.41104  -1
   3   7   1 110.788 3.41104   2
  -2   7   2 11.4424 0.62186   2
   0   7   2 1759.33 13.9577  -1
   0   7   2 1759.33 13.9577   2
   1   7   2 24.8657 0.85505   2
   2   7   2 5812.64 81.0507   2
   3   7   2 1202.69 18.2402  -1
  -3   7   3 1202.69 18.2402   2
   3   7   2 228.060 4.91040   2
   4   7   2 404.317 5.98312  -1
  -4   7   3 404.317 5.98312   2
   5   7   2 0.64258 0.82460   2
   6   7   2 6.88908 1.07748   2
   7   7   2 20.4117 3.13122  -1
  -7   7   4 20.4117 3.13122   2
   8   7   2 63.5315 9.63295  -1
  -8   7   4 63.5315 9.63295   2
  -8   8   2 9.65792 5.99851  -1
   8   8   0 9.65792 5.99851   2
  -7   8   2 103.709 3.19374  -1
   7   8   0 103.709 3.19374   2
  -6   8   2 323.460 7.30822   2
  -5   8   2 47.0334 2.21579   2
  -4   8   2 226.026 4.17239  -1
   4   8   1 226.026 4.17239   2
  -3   8   2 1227.37 26.0473  -1
   3   8   1 1227.37 26.0473   2
  -2   8   2 50.6460 1.09193   2
  -1   8   2 2.13533 0.37809   2
   1   8   2 299.579 3.25363   2
   2   8   2 268.527 3.33328   2
   3   8   2 40.5400 1.87718  -1
  -3   8   3 40.5400 1.87718   2
   4   8   2 305.105 4.14247  -1
  -4   8   3 305.105 4.14247   2
   5   8   2 0.94344 0.82201   2
   6   8   2 43.4646 2.05070   2
   7   8   2 32.4042 3.29207  -1
  -7   8   4 32.4042 3.29207   2
  -8   9   2 1.46938 6.56391  -1
   8   9   0 1.46938 6.56391   2
  -7   9   2 52.6692 2.94023  -1
   7   9   0 52.6692 2.94023   2
  -6   9   2 56.0279 3.78729   2
  -5   9   2 129.420 3.38055   2
  -4   9   2 75.5890 2.56933  -1
   4   9   1 75.5890 2.56933   2
  -2   9   2 172.379 1.96726   2
  -1   9   2 134.870 1.75465   2
   0   9   2 3.99111 0.61353  -1
   0   9   2 3.99111 0.61353   2
   1   9   2 4948.48 57.1222   2
   2   9   2 28.0724 0.98783   2
   3   9   2 305.998 8.37550  -1
  -3   9   3 305.998 8.37550   2
   4   9   2 486.637 5.35390  -1
  -4   9   3 486.637 5.35390   2
   5   9   2 134.703 3.16084   2
   6   9   2 9.93814 1.31719   2
   7   9   2 1.25274 8.06727  -1
  -7   9   4 1.25274 8.06727   2
  -7  10   2 241.649 6.60945  -1
   7  10   0 241.649 6.60945   2
  -6  10   2 339.228 8.07041   2
  -5  10   2 -0.4326 1.96331   2
  -4  10   2 93.2871 1.66438  -1
   4  10   1 93.2871 1.66438   2
  -2  10   2 38.4528 0.94691   2
  -1  10   2 333.616 3.12622   2
   1  10   2 890.870 8.25573   2
   2  10   2 72.3443 1.58743   2
   3  10   2 450.595 11.3877  -1
  -3  10   3 450.595 11.3877   2
   4  10   2 261.188 3.77463  -1
  -4  10   3 261.188 3.77463   2
   5  10   2 107.854 3.25958   2
   6  10   2 2.88908 1.11326   2
   7  10   2 0.50276 8.52527  -1
  -7  10   4 0.50276 8.52527   2
  -7  11   2 20.1178 5.09740  -1
   7  11   0 20.1178 5.09740   2
  -6  11   2 23.9550 3.64863   2
  -5  11   2 39.0221 2.83272   2
  -4  11   2 31.8685 1.92618  -1
   4  11   1 31.8685 1.92618   2
  -3  11   2 17.7189 1.31425   2
  -2  11   2 766.711 7.89464   2
  -1  11   2 805.904 6.98549   2
   0  11   2 1330.25 11.0038  -1
   0  11   2 1330.25 11.0038   2
   1  11   2 525.248 5.36652   2
   2  11   2 875.294 9.27877   2
   3  11   2 165.443 2.84767   2
   3  11   2 124.394 5.50820  -1
  -3  11   3 124.394 5.50820   2
   4  11   2 114.887 2.17888  -1
  -4  11   3 114.887 2.17888   2
   5  11   2 0.12123 1.08075   2
   6  11   2 6.62416 1.15091   2
   7  11   2 13.0570 9.70021  -1
  -7  11   4 13.0570 9.70021   2
  -7  12   2 177.050 6.93192  -1
   7  12   0 177.050 6.93192   2
  -6  12   2 128.842 5.59636   2
  -5  12   2 3.87346 1.34715   2
  -4  12   2 334.791 4.97338  -1
   4  12   1 334.791 4.97338   2
  -3  12   2 57.5564 1.66235   2
  -2  12   2 103.637 1.60999   2
  -1  12   2 40.2637 1.14303   2
   0  12   2 1277.58 12.6510  -1
   0  12   2 1277.58 12.6510   2
   1  12   2 441.092 4.75426   2
   2  12   2 355.357 4.48548   2
   3  12   2 200.944 3.02329   2
   3  12   2 120.029 3.33945  -1
  -3  12   3 120.029 3.33945   2
   4  12   2 31.4693 1.87614  -1
  -4  12   3 31.4693 1.87614   2
   5  12   2 41.4981 1.81337   2
   6  12   2 -0.8966 1.53404   2
   7  12   2 1.93508 9.65173  -1
  -7  12   4 1.93508 9.65173   2
  -7  13   2 3.57752 9.87350  -1
   7  13   0 3.57752 9.87350   2
  -6  13   2 176.328 8.73842   2
  -5  13   2 253.354 5.61553   2
  -4  13   2 59.6304 2.43794  -1
   4  13   1 59.6304 2.43794   2
  -2  13   2 90.7807 1.55371   2
  -1  13   2 263.746 3.05050   2
   0  13   2 363.530 4.12184  -1
   0  13   2 363.530 4.12184   2
   1  13   2 72.1471 1.69783   2
   2  13   2 484.679 5.88252   2
   3  13   2 40.6465 4.03069  -1
  -3  13   3 40.6465 4.03069   2
   3  13   2 -0.0386 0.68142   2
   4  13   2 80.2081 2.42901  -1
  -4  13   3 80.2081 2.42901   2
   5  13   2 33.0852 2.72685   2
   6  13   2 -0.0050 1.78348   2
   7  13   2 15.2686 10.3556  -1
  -7  13   4 15.2686 10.3556   2
  -7  14   2 26.6332 7.10089  -1
   7  14   0 26.6332 7.10089   2
  -6  14   2 86.1313 7.74173   2
  -5  14   2 300.432 4.07370   2
  -4  14   2 335.670 5.88551  -1
   4  14   1 335.670 5.88551   2
  -2  14   2 3.15469 0.55602   2
  -1  14   2 30.8614 1.27597   2
   0  14   2 73.9640 1.71228  -1
   0  14   2 73.9640 1.71228   2
   1  14   2 170.987 2.93275   2
   2  14   2 279.241 3.66215   2
   3  14   2 49.4980 3.66667  -1
  -3  14   3 49.4980 3.66667   2
   3  14   2 28.0699 1.65972   2
   4  14   2 28.6583 2.02262  -1
  -4  14   3 28.6583 2.02262   2
   5  14   2 65.8306 3.28380   2
   6  14   2 10.2257 2.12606   2
  -6  15   2 20.2582 4.05122   2
  -5  15   2 97.6916 2.29611   2
  -4  15   2 118.774 3.36762  -1
   4  15   1 118.774 3.36762   2
  -3  15   2 118.366 4.94754  -1
   3  15   1 118.366 4.94754   2
  -2  15   2 2.33786 1.15188   2
  -1  15   2 213.694 2.92138   2
   0  15   2 300.999 3.48217  -1
   0  15   2 300.999 3.48217   2
   1  15   2 17.0891 1.95180   2
   2  15   2 -0.3556 0.74340   2
   3  15   2 15.6921 3.72614  -1
  -3  15   3 15.6921 3.72614   2
   4  15   2 131.686 4.83746  -1
  -4  15   3 131.686 4.83746   2
   5  15   2 52.2834 3.42154   2
   6  15   2 -2.6812 2.47908   2
  -6  16   2 2.18277 4.45906   2
  -5  16   2 46.1375 2.23953   2
  -4  16   2 182.966 9.92324  -1
   4  16   1 182.966 9.92324   2
  -3  16   2 -2.6549 5.35064  -1
   3  16   1 -2.6549 5.35064   2
  -2  16   2 325.470 3.92417   2
  -1  16   2 502.699 5.14574   2
   0  16   2 122.624 2.20202  -1
   0  16   2 122.624 2.20202   2
   1  16   2 11.1158 1.10912   2
   2  16   2 76.7705 2.09788   2
   3  16   2 588.223 9.66049  -1
  -3  16   3 588.223 9.66049   2
   4  16   2 46.7177 3.26075  -1
  -4  16   3 46.7177 3.26075   2
   5  16   2 1.15847 0.94548   2
   6  16   2 7.01322 2.61047   2
  -6  17   2 7.39008 5.54797   2
  -5  17   2 1.20883 1.34351   2
  -4  17   2 -0.2611 3.12490  -1
   4  17   1 -0.2611 3.12490   2
  -3  17   2 173.200 5.79762  -1
   3  17   1 173.200 5.79762   2
  -2  17   2 108.937 2.18004   2
  -1  17   2 351.472 4.09519   2
   0  17   2 696.080 7.20986  -1
   0  17   2 696.080 7.20986   2
   1  17   2 -0.0290 0.92488   2
   2  17   2 28.3164 1.55726   2
   3  17   2 155.812 4.94779  -1
  -3  17   3 155.812 4.94779   2
   4  17   2 130.681 4.37833  -1
  -4  17   3 130.681 4.37833   2
   5  17   2 11.0775 1.40889   2
  -5  18   2 7.93425 1.76297   2
  -4  18   2 101.517 5.11167  -1
   4  18   1 101.517 5.11167   2
  -3  18   2 191.161 5.60125  -1
   3  18   1 191.161 5.60125   2
  -2  18   2 569.980 6.16655   2
  -1  18   2 53.6671 2.03815   2
   0  18   2 191.323 3.39703  -1
   0  18   2 191.323 3.39703   2
   1  18   2 16.8347 1.38635   2
   2  18   2 17.0973 1.62047   2
   3  18   2 333.007 7.24562  -1
  -3  18   3 333.007 7.24562   2
   4  18   2 116.064 5.30316  -1
  -4  18   3 116.064 5.30316   2
   5  18   2 4.84496 1.75464   2
  -4  19   2 155.870 8.74001  -1
   4  19   1 155.870 8.74001   2
  -3  19   2 151.626 5.77043  -1
   3  19   1 151.626 5.77043   2
  -2  19   2 74.7254 2.11788   2
  -1  19   2 103.493 2.68009   2
   0  19   2 4.49573 1.45099  -1
   0  19   2 4.49573 1.45099   2
   1  19   2 22.5190 2.15994   2
   2  19   2 104.217 2.70269   2
   3  19   2 10.9818 3.69593  -1
  -3  19   3 10.9818 3.69593   2
   4  19   2 27.7116 4.87710  -1
  -4  19   3 27.7116 4.87710   2
   5  19   2 107.682 7.09298   2
   5  19   2 256.059 11.8395  -1
  -5  19   3 256.059 11.8395   2
  -4  20   2 229.096 7.52593  -1
   4  20   1 229.096 7.52593   2
  -3  20   2 47.3235 5.13695  -1
   3  20   1 47.3235 5.13695   2
  -2  20   2 368.676 4.67389   2
  -1  20   2 5.34668 1.14847   2
   0  20   2 37.9112 1.99332  -1
   0  20   2 37.9112 1.99332   2
   1  20   2 52.5060 2.97323   2
   2  20   2 81.7227 2.65178   2
   3  20   2 71.0524 4.54745  -1
  -3  20   3 71.0524 4.54745   2
   4  20   2 146.813 7.15094  -1
  -4  20   3 146.813 7.15094   2
  -4  21   2 120.314 6.69953  -1
   4  21   1 120.314 6.69953   2
  -3  21   2 121.998 5.93976  -1
   3  21   1 121.998 5.93976   2
  -2  21   2 -0.4446 1.03118   2
  -1  21   2 5.05153 1.25707   2
   0  21   2 24.4874 2.20461  -1
   0  21   2 24.4874 2.20461   2
   1  21   2 93.9418 3.20697   2
   2  21   2 6.51309 1.37973   2
   3  21   2 29.9360 4.26579  -1
  -3  21   3 29.9360 4.26579   2
   4  21   2 170.492 6.29143  -1
  -4  21   3 170.492 6.29143   2
  -3  22   2 10.6389 6.05502  -1
   3  22   1 10.6389 6.05502   2
  -2  22   2 79.8439 3.46593   2
  -1  22   2 91.5667 3.07055   2
   0  22   2 32.3029 2.51389  -1
   0  22   2 32.3029 2.51389   2
   1  22   2 19.9392 2.10343   2
   2  22   2 2.17160 1.85321   2
   3  22   2 49.3911 11.0744  -1
  -3  22   3 49.3911 11.0744   2
  -2  23   2 6.30647 1.92089   2
  -1  23   2 2.57833 1.47676   2
   0  23   2 74.9614 4.15197  -1
   0  23   2 74.9614 4.15197   2
   1  23   2 66.4540 3.76137   2
   2  23   2 10.1155 2.34644   2
  -1  24   2 156.832 10.8464   2
   0  24   2 15.4554 3.40870  -1
   0  24   2 15.4554 3.40870   2
  -8   0   3 -1.1804 5.42945  -1
   8   0   1 -1.1804 5.42945   2
  -7   0   3 58.3477 4.88730  -1
   7   0   1 58.3477 4.88730   2
  -6   0   3 0.59315 1.77098   2
  -5   0   3 25.0197 1.59859   2
  -4   0   3 7.13968 2.68196  -1
   4   0   2 7.13968 2.68196   2
  -2   0   3 0.19456 0.41603   2
  -1   0   3 1726.38 21.8695   2
   0   0   3 1.39002 0.55238  -1
   0   0   3 1.39002 0.55238   2
   1   0   3 119.909 1.79537   2
   2   0   3 0.27086 0.66003   2
   3   0   3 317.356 5.59392   2
   3   0   3 181.053 5.71484  -1
  -3   0   4 181.053 5.71484   2
   4   0   3 54.5713 2.46941  -1
  -4   0   4 54.5713 2.46941   2
   5   0   3 8.21348 1.11829   2
   6   0   3 0.19543 0.98546   2
   7   0   3 114.078 7.82960  -1
  -7   0   5 114.078 7.82960   2
   8   0   3 -9.4084 7.69041  -1
  -8   0   5 -9.4084 7.69041   2
  -8   1   3 16.2096 4.27704  -1
   8   1   1 16.2096 4.27704   2
  -7   1   3 43.1665 3.28763  -1
   7   1   1 43.1665 3.28763   2
  -6   1   3 99.5041 2.21959   2
  -5   1   3 199.381 2.59952   2
  -4   1   3 702.874 9.38988  -1
   4   1   2 702.874 9.38988   2
  -2   1   3 248.063 2.26980   2
  -1   1   3 2074.72 30.4892  -1
   1   1   3 2074.72 30.4892   2
   0   1   3 3264.56 63.5453  -1
   0   1   3 3264.56 63.5453   2
   1   1   3 1870.14 27.5405  -1
  -1   1   3 1870.14 27.5405   2
   2   1   3 1170.99 10.1055   2
   3   1   3 788.723 17.6071  -1
  -3   1   4 788.723 17.6071   2
   4   1   3 33.7792 1.40596  -1
  -4   1   4 33.7792 1.40596   2
   5   1   3 8.47673 0.91839   2
   6   1   3 0.58820 0.67399   2
   7   1   3 81.8023 5.10568  -1
  -7   1   5 81.8023 5.10568   2
   8   1   3 4.42015 7.89331  -1
  -8   1   5 4.42015 7.89331   2
  -8   2   3 5.29716 4.43984  -1
   8   2   1 5.29716 4.43984   2
  -7   2   3 8.10701 1.72858  -1
   7   2   1 8.10701 1.72858   2
  -6   2   3 220.807 3.45708   2
  -5   2   3 0.40011 0.50501   2
  -4   2   3 697.725 7.97644  -1
   4   2   2 697.725 7.97644   2
  -3   2   3 2133.20 45.1351  -1
   3   2   2 2133.20 45.1351   2
  -2   2   3 285.033 2.59627   2
  -1   2   3 272.865 6.93333  -1
   1   2   3 272.865 6.93333   2
   0   2   3 262.129 2.49949  -1
   0   2   3 262.129 2.49949   2
   1   2   3 170.667 5.00469  -1
  -1   2   3 170.667 5.00469   2
   2   2   3 1023.74 8.28692   2
   3   2   3 176.233 3.76538  -1
  -3   2   4 176.233 3.76538   2
   4   2   3 381.420 4.55208  -1
  -4   2   4 381.420 4.55208   2
   5   2   3 20.3154 1.57937   2
   6   2   3 35.4018 1.58108   2
   8   2   3 0.41323 7.85379  -1
  -8   2   5 0.41323 7.85379   2
  -8   3   3 21.4143 3.84348  -1
   8   3   1 21.4143 3.84348   2
  -7   3   3 1.91566 1.93005  -1
   7   3   1 1.91566 1.93005   2
  -6   3   3 620.424 7.43596   2
  -5   3   3 282.021 3.30219   2
  -4   3   3 382.671 4.80140  -1
   4   3   2 382.671 4.80140   2
  -3   3   3 345.936 8.27682  -1
   3   3   2 345.936 8.27682   2
  -2   3   3 112.835 1.53282   2
  -1   3   3 389.037 3.85711   2
   0   3   3 1981.65 17.5511  -1
   0   3   3 1981.65 17.5511   2
   2   3   3 186.521 2.22164   2
   3   3   3 184.386 3.01659  -1
  -3   3   4 184.386 3.01659   2
   4   3   3 424.057 4.55442  -1
  -4   3   4 424.057 4.55442   2
   5   3   3 201.864 3.26536   2
   6   3   3 0.83977 0.85043   2
   7   3   3 202.176 7.91101  -1
  -7   3   5 202.176 7.91101   2
   8   3   3 24.5146 8.48356  -1
  -8   3   5 24.5146 8.48356   2
  -8   4   3 4.36993 2.56377  -1
   8   4   1 4.36993 2.56377   2
  -7   4   3 19.0138 2.12165  -1
   7   4   1 19.0138 2.12165   2
  -6   4   3 699.390 8.36535   2
  -5   4   3 164.792 2.40241   2
  -4   4   3 1166.44 12.6454  -1
   4   4   2 1166.44 12.6454   2
  -3   4   3 844.289 18.4225  -1
   3   4   2 844.289 18.4225   2
  -2   4   3 626.599 5.44875   2
  -1   4   3 1347.86 11.0054   2
   0   4   3 176.096 1.96122  -1
   0   4   3 176.096 1.96122   2
   1   4   3 27.6218 0.87728   2
   2   4   3 207.870 2.64073   2
   3   4   3 2.81229 1.20967  -1
  -3   4   4 2.81229 1.20967   2
   4   4   3 45.6549 1.03491  -1
  -4   4   4 45.6549 1.03491   2
   5   4   3 272.909 4.00044   2
   6   4   3 60.3316 2.25072   2
   7   4   3 4.83877 4.39038  -1
  -7   4   5 4.83877 4.39038   2
   8   4   3 61.8469 9.12322  -1
  -8   4   5 61.8469 9.12322   2
  -8   5   3 49.2500 3.02123  -1
   8   5   1 49.2500 3.02123   2
  -7   5   3 100.844 2.62476  -1
   7   5   1 100.844 2.62476   2
  -6   5   3 3.01741 0.92456   2
  -5   5   3 41.9136 1.55476   2
  -4   5   3 560.109 7.53919  -1
   4   5   2 560.109 7.53919   2
  -3   5   3 1550.88 44.2529  -1
   3   5   2 1550.88 44.2529   2
  -2   5   3 442.866 3.84149   2
  -1   5   3 66.5211 1.14433   2
   0   5   3 137.217 1.82366  -1
   0   5   3 137.217 1.82366   2
   1   5   3 37.7689 1.03917   2
   2   5   3 868.899 8.01672   2
   3   5   3 242.176 6.72248  -1
  -3   5   4 242.176 6.72248   2
   4   5   3 23.2952 1.01189  -1
  -4   5   4 23.2952 1.01189   2
   5   5   3 2.31505 0.93602   2
   6   5   3 -0.6556 0.91226   2
   7   5   3 115.881 5.92360  -1
  -7   5   5 115.881 5.92360   2
   8   5   3 4.62773 8.65014  -1
  -8   5   5 4.62773 8.65014   2
  -8   6   3 58.7335 3.66177  -1
   8   6   1 58.7335 3.66177   2
  -7   6   3 24.5776 2.13165  -1
   7   6   1 24.5776 2.13165   2
  -6   6   3 182.756 3.73232   2
  -5   6   3 0.91466 0.83699   2
  -4   6   3 149.006 2.60659  -1
   4   6   2 149.006 2.60659   2
  -3   6   3 649.934 11.6627  -1
   3   6   2 649.934 11.6627   2
  -2   6   3 596.939 4.97578   2
  -1   6   3 768.348 6.43160   2
   0   6   3 834.075 8.31176  -1
   0   6   3 834.075 8.31176   2
   1   6   3 550.225 6.72957   2
   2   6   3 745.923 7.05188   2
   3   6   3 347.293 6.20675  -1
  -3   6   4 347.293 6.20675   2
   4   6   3 193.855 2.27218  -1
  -4   6   4 193.855 2.27218   2
   5   6   3 262.397 4.45534   2
   6   6   3 429.636 6.80827   2
   7   6   3 71.0579 5.68622  -1
  -7   6   5 71.0579 5.68622   2
  -8   7   3 37.6794 4.14983  -1
   8   7   1 37.6794 4.14983   2
  -7   7   3 27.8142 2.58168  -1
   7   7   1 27.8142 2.58168   2
  -6   7   3 2.46392 1.07934   2
  -5   7   3 2.45440 1.09265   2
  -4   7   3 340.363 5.71306  -1
   4   7   2 340.363 5.71306   2
  -2   7   3 581.066 4.91291   2
  -1   7   3 0.64521 0.29351   2
   1   7   3 4.61874 0.50183   2
   2   7   3 195.938 2.66393   2
   3   7   3 623.142 8.28127  -1
  -3   7   4 623.142 8.28127   2
   4   7   3 123.167 1.86082  -1
  -4   7   4 123.167 1.86082   2
   5   7   3 243.466 4.31464   2
   6   7   3 1.09761 1.15871   2
   7   7   3 6.28923 7.82802  -1
  -7   7   5 6.28923 7.82802   2
  -8   8   3 17.3681 9.79537  -1
   8   8   1 17.3681 9.79537   2
  -7   8   3 19.1070 3.49530  -1
   7   8   1 19.1070 3.49530   2
  -6   8   3 7.77190 1.45402   2
  -5   8   3 16.3659 2.25888   2
  -4   8   3 186.089 5.98203  -1
   4   8   2 186.089 5.98203   2
  -3   8   3 57.7673 3.01101  -1
   3   8   2 57.7673 3.01101   2
  -2   8   3 4413.36 40.3336   2
  -1   8   3 1199.91 9.81180   2
   1   8   3 74.7375 1.44430   2
   2   8   3 152.528 2.73347   2
   3   8   3 16.4714 2.05162  -1
  -3   8   4 16.4714 2.05162   2
   4   8   3 15.6526 1.03861  -1
  -4   8   4 15.6526 1.03861   2
   5   8   3 -0.2973 0.89238   2
   6   8   3 3.61172 1.29146   2
   7   8   3 6.70833 8.45009  -1
  -7   8   5 6.70833 8.45009   2
  -7   9   3 20.5990 3.23845  -1
   7   9   1 20.5990 3.23845   2
  -6   9   3 23.3237 2.95003   2
  -5   9   3 2.93646 2.32884   2
  -4   9   3 300.583 5.24188  -1
   4   9   2 300.583 5.24188   2
  -3   9   3 274.050 7.41614  -1
   3   9   2 274.050 7.41614   2
  -2   9   3 351.654 3.57815   2
  -1   9   3 361.460 4.26271   2
   0   9   3 212.302 2.62262  -1
   0   9   3 212.302 2.62262   2
   1   9   3 3.91930 0.54320   2
   2   9   3 6.54239 0.68481   2
   3   9   3 341.605 5.09501  -1
  -3   9   4 341.605 5.09501   2
   4   9   3 108.863 1.66156  -1
  -4   9   4 108.863 1.66156   2
   5   9   3 10.7052 1.61297   2
   6   9   3 426.621 9.11505   2
   7   9   3 14.4343 9.29178  -1
  -7   9   5 14.4343 9.29178   2
  -7  10   3 22.5132 3.01044  -1
   7  10   1 22.5132 3.01044   2
  -6  10   3 -1.6744 2.36311   2
  -5  10   3 53.5963 3.81437   2
  -4  10   3 168.109 3.80795  -1
   4  10   2 168.109 3.80795   2
  -3  10   3 366.349 9.47706  -1
   3  10   2 366.349 9.47706   2
  -2  10   3 2993.85 24.9550   2
  -1  10   3 1480.51 11.9875   2
   0  10   3 1959.37 16.8472  -1
   0  10   3 1959.37 16.8472   2
   1  10   3 234.969 2.79317   2
   2  10   3 -0.2269 0.51387   2
   3  10   3 102.192 2.29612  -1
  -3  10   4 102.192 2.29612   2
   4  10   3 25.0986 0.99535  -1
  -4  10   4 25.0986 0.99535   2
   5  10   3 0.52635 1.08385   2
   6  10   3 44.9749 3.21274   2
   7  10   3 43.2278 9.94240  -1
  -7  10   5 43.2278 9.94240   2
  -7  11   3 49.5593 4.75609  -1
   7  11   1 49.5593 4.75609   2
  -6  11   3 65.8565 6.17991   2
  -5  11   3 5.57061 1.69572   2
  -4  11   3 69.7660 1.70759  -1
   4  11   2 69.7660 1.70759   2
  -2  11   3 769.353 7.85347   2
  -1  11   3 333.423 3.52996   2
   0  11   3 104.704 2.21583  -1
   0  11   3 104.704 2.21583   2
   1  11   3 16.5659 1.05855   2
   2  11   3 7.49796 0.81087   2
   3  11   3 228.203 4.40161  -1
  -3  11   4 228.203 4.40161   2
   4  11   3 140.581 2.30009  -1
  -4  11   4 140.581 2.30009   2
   5  11   3 1.38091 1.18328   2
   6  11   3 32.2670 3.30875   2
   7  11   3 18.2680 9.97135  -1
  -7  11   5 18.2680 9.97135   2
  -7  12   3 10.8137 4.89215  -1
   7  12   1 10.8137 4.89215   2
  -6  12   3 11.5187 3.33122   2
  -5  12   3 35.5204 3.51457   2
  -4  12   3 15.0036 1.41817  -1
   4  12   2 15.0036 1.41817   2
  -2  12   3 1.09477 0.50719   2
  -1  12   3 115.368 1.80470   2
   0  12   3 272.443 3.05904  -1
   0  12   3 272.443 3.05904   2
   1  12   3 19.2778 1.14827   2
   2  12   3 95.9607 1.95813   2
   3  12   3 256.321 6.44396  -1
  -3  12   4 256.321 6.44396   2
   4  12   3 227.293 3.85184  -1
  -4  12   4 227.293 3.85184   2
   5  12   3 92.6699 2.61731   2
   6  12   3 358.197 7.15307   2
   7  12   3 36.3126 11.4420  -1
  -7  12   5 36.3126 11.4420   2
  -7  13   3 100.323 7.92588  -1
   7  13   1 100.323 7.92588   2
  -6  13   3 14.2111 3.59889   2
  -5  13   3 73.1664 2.04060   2
  -4  13   3 67.2521 2.01019  -1
   4  13   2 67.2521 2.01019   2
  -2  13   3 10.6234 0.90074   2
  -1  13   3 17.0661 1.04350   2
   0  13   3 406.133 4.23910  -1
   0  13   3 406.133 4.23910   2
   1  13   3 148.199 2.45431   2
   2  13   3 44.7070 1.55446   2
   3  13   3 23.2992 2.79840  -1
  -3  13   4 23.2992 2.79840   2
   4  13   3 24.2375 1.58061  -1
  -4  13   4 24.2375 1.58061   2
   5  13   3 -1.1284 1.04431   2
   6  13   3 10.1367 1.33020   2
  -6  14   3 146.408 8.74030   2
  -5  14   3 72.8140 2.29759   2
  -4  14   3 41.7825 1.81794  -1
   4  14   2 41.7825 1.81794   2
  -2  14   3 321.346 3.63718   2
  -1  14   3 57.2276 1.55042   2
   0  14   3 106.674 2.06301  -1
   0  14   3 106.674 2.06301   2
   1  14   3 27.9524 1.49837   2
   2  14   3 0.83738 0.70803   2
   3  14   3 229.866 4.46880  -1
  -3  14   4 229.866 4.46880   2
   4  14   3 7.77977 2.54227  -1
  -4  14   4 7.77977 2.54227   2
   5  14   3 8.05835 1.44599   2
   6  14   3 71.1456 5.33175   2
  -6  15   3 1.98072 3.75692   2
  -5  15   3 28.7762 2.31486   2
  -4  15   3 88.3731 2.25747  -1
   4  15   2 88.3731 2.25747   2
  -3  15   3 11.8775 7.15664  -1
   3  15   2 11.8775 7.15664   2
  -2  15   3 21.4935 1.31056   2
  -1  15   3 155.195 2.41678   2
   0  15   3 0.52259 0.90511  -1
   0  15   3 0.52259 0.90511   2
   1  15   3 139.839 2.62408   2
   2  15   3 -0.2986 0.83829   2
   3  15   3 10.0590 2.88262  -1
  -3  15   4 10.0590 2.88262   2
   4  15   3 202.094 4.14338  -1
  -4  15   4 202.094 4.14338   2
   5  15   3 6.97837 1.33485   2
   6  15   3 1.59577 2.73179   2
  -6  16   3 1.68695 4.64507   2
  -5  16   3 27.6226 2.68228   2
  -4  16   3 32.5949 3.47333  -1
   4  16   2 32.5949 3.47333   2
  -3  16   3 345.457 11.3054  -1
   3  16   2 345.457 11.3054   2
  -2  16   3 210.297 3.02714   2
  -1  16   3 35.3707 1.54620   2
   0  16   3 73.0544 1.84200  -1
   0  16   3 73.0544 1.84200   2
   1  16   3 42.9872 1.91685   2
   2  16   3 8.61996 1.09699   2
   3  16   3 78.5648 3.61381  -1
  -3  16   4 78.5648 3.61381   2
   4  16   3 108.320 3.52835  -1
  -4  16   4 108.320 3.52835   2
   5  16   3 -0.3496 1.83883   2
   6  16   3 5.95943 2.81268   2
  -6  17   3 2.44083 6.22340   2
  -5  17   3 1.42346 1.55103   2
  -4  17   3 109.156 4.24781  -1
   4  17   2 109.156 4.24781   2
  -3  17   3 118.257 4.80076  -1
   3  17   2 118.257 4.80076   2
  -2  17   3 64.0735 1.92189   2
  -1  17   3 70.3184 2.14547   2
   0  17   3 88.0227 2.40576  -1
   0  17   3 88.0227 2.40576   2
   1  17   3 47.0231 2.23935   2
   2  17   3 45.6704 2.14715   2
   3  17   3 107.715 6.01322  -1
  -3  17   4 107.715 6.01322   2
   4  17   3 79.4787 3.92711  -1
  -4  17   4 79.4787 3.92711   2
   5  17   3 2.51129 1.74715   2
  -5  18   3 49.3135 4.63149   2
  -4  18   3 87.9191 4.24662  -1
   4  18   2 87.9191 4.24662   2
  -3  18   3 213.416 7.09442  -1
   3  18   2 213.416 7.09442   2
  -2  18   3 150.568 2.76816   2
  -1  18   3 159.993 3.16040   2
   0  18   3 84.6474 2.82775  -1
   0  18   3 84.6474 2.82775   2
   1  18   3 4.55451 1.22567   2
   2  18   3 3.13310 1.18336   2
   3  18   3 27.2662 3.85139  -1
  -3  18   4 27.2662 3.85139   2
   4  18   3 4.36470 4.39639  -1
  -4  18   4 4.36470 4.39639   2
   5  18   3 33.4141 4.52971   2
  -4  19   3 37.0716 4.11199  -1
   4  19   2 37.0716 4.11199   2
  -3  19   3 -4.0704 3.58002  -1
   3  19   2 -4.0704 3.58002   2
  -2  19   3 9.84980 1.06036   2
  -1  19   3 3.30839 1.09978   2
   0  19   3 66.2492 2.81421  -1
   0  19   3 66.2492 2.81421   2
   1  19   3 290.329 5.32817   2
   2  19   3 25.2458 2.04323   2
   3  19   3 206.453 5.63181  -1
  -3  19   4 206.453 5.63181   2
   4  19   3 59.4870 5.56843  -1
  -4  19   4 59.4870 5.56843   2
  -4  20   3 95.4142 5.02367  -1
   4  20   2 95.4142 5.02367   2
  -3  20   3 56.2162 2.86930  -1
   3  20   2 56.2162 2.86930   2
  -2  20   3 4.35044 1.06594   2
  -1  20   3 0.42175 1.18386   2
   0  20   3 95.9435 3.29118  -1
   0  20   3 95.9435 3.29118   2
   1  20   3 6.49401 1.60267   2
   2  20   3 1.85890 1.25133   2
   3  20   3 73.6076 5.01829  -1
  -3  20   4 73.6076 5.01829   2
   4  20   3 36.6559 4.81897  -1
  -4  20   4 36.6559 4.81897   2
  -4  21   3 141.538 6.07566  -1
   4  21   2 141.538 6.07566   2
  -3  21   3 13.1037 3.17816  -1
   3  21   2 13.1037 3.17816   2
  -2  21   3 -0.2804 1.12541   2
  -1  21   3 36.3877 2.56343   2
   0  21   3 36.0388 2.95870  -1
   0  21   3 36.0388 2.95870   2
   1  21   3 186.041 4.56648   2
   2  21   3 14.9555 1.53133   2
   3  21   3 91.9093 6.31682  -1
  -3  21   4 91.9093 6.31682   2
  -3  22   3 62.0859 6.88786  -1
   3  22   2 62.0859 6.88786   2
  -2  22   3 1.61454 1.29937   2
  -1  22   3 51.9904 2.74730   2
  -1  22   3 36.2292 8.76161  -1
   1  22   3 36.2292 8.76161   2
   0  22   3 3.21283 2.95668  -1
   0  22   3 3.21283 2.95668   2
   2  22   3 5.99498 1.81085   2
  -2  23   3 22.8743 2.30392   2
  -1  23   3 47.1605 11.1335  -1
   1  23   3 47.1605 11.1335   2
   0  23   3 8.70376 2.60587  -1
   0  23   3 8.70376 2.60587   2
   1  23   3 23.6840 9.58241  -1
  -1  23   3 23.6840 9.58241   2
  -8   0   4 13.1547 5.68072  -1
   8   0   2 13.1547 5.68072   2
  -7   0   4 4.78594 4.37094  -1
   7   0   2 4.78594 4.37094   2
  -6   0   4 101.487 3.05358   2
  -5   0   4 0.55275 0.87574   2
  -4   0   4 29.0823 1.56031  -1
   4   0   3 29.0823 1.56031   2
  -2   0   4 44.4997 1.26779   2
  -1   0   4 -0.1398 1.74796  -1
   1   0   4 -0.1398 1.74796   2
   0   0   4 2252.79 24.7924  -1
   0   0   4 2252.79 24.7924   2
   1   0   4 -1.0346 1.82172  -1
  -1   0   4 -1.0346 1.82172   2
   2   0   4 25.1638 1.28613   2
   3   0   4 0.06799 0.72004   2
   3   0   4 4.88277 1.65980  -1
  -3   0   5 4.88277 1.65980   2
   4   0   4 72.1336 2.18645  -1
  -4   0   5 72.1336 2.18645   2
   5   0   4 0.06775 0.85183   2
   6   0   4 3.67072 1.27895   2
   7   0   4 2.40273 5.92636  -1
  -7   0   6 2.40273 5.92636   2
  -8   1   4 2.51745 2.91417  -1
   8   1   2 2.51745 2.91417   2
  -7   1   4 13.5434 1.88694  -1
   7   1   2 13.5434 1.88694   2
  -6   1   4 72.9747 1.91710   2
  -5   1   4 1154.21 10.5231   2
  -4   1   4 50.8706 1.51021  -1
   4   1   3 50.8706 1.51021   2
  -3   1   4 933.723 20.2129  -1
   3   1   3 933.723 20.2129   2
  -2   1   4 262.527 2.59492   2
  -1   1   4 1086.41 16.5050  -1
   1   1   4 1086.41 16.5050   2
   1   1   4 643.353 8.54123  -1
  -1   1   4 643.353 8.54123   2
   2   1   4 1913.48 14.9920   2
   3   1   4 147.657 2.42591  -1
  -3   1   5 147.657 2.42591   2
   4   1   4 210.395 2.73339  -1
  -4   1   5 210.395 2.73339   2
   5   1   4 98.7962 1.95670   2
   6   1   4 29.0799 1.85841   2
   7   1   4 4.02853 4.24170  -1
  -7   1   6 4.02853 4.24170   2
  -8   2   4 15.9974 2.42209  -1
   8   2   2 15.9974 2.42209   2
  -7   2   4 31.2950 2.62235  -1
   7   2   2 31.2950 2.62235   2
  -6   2   4 61.6707 1.88256   2
  -5   2   4 267.012 3.29442   2
  -4   2   4 417.207 4.76092  -1
   4   2   3 417.207 4.76092   2
  -3   2   4 256.604 6.71269  -1
   3   2   3 256.604 6.71269   2
  -2   2   4 2040.23 16.3988   2
  -1   2   4 2352.82 48.5891  -1
   1   2   4 2352.82 48.5891   2
   0   2   4 653.475 5.75595  -1
   0   2   4 653.475 5.75595   2
   1   2   4 1491.86 31.5904  -1
  -1   2   4 1491.86 31.5904   2
   2   2   4 2857.40 22.7266   2
   3   2   4 1441.19 13.8992  -1
  -3   2   5 1441.19 13.8992   2
   4   2   4 75.6935 1.32351  -1
  -4   2   5 75.6935 1.32351   2
   5   2   4 24.9178 1.35730   2
   6   2   4 15.9894 1.79880   2
   7   2   4 4.19368 3.72312  -1
  -7   2   6 4.19368 3.72312   2
  -8   3   4 60.1740 3.23668  -1
   8   3   2 60.1740 3.23668   2
  -7   3   4 53.6750 2.72421  -1
   7   3   2 53.6750 2.72421   2
  -6   3   4 5.63843 0.82356   2
  -5   3   4 0.97337 0.77998   2
  -4   3   4 575.572 7.99094  -1
   4   3   3 575.572 7.99094   2
  -3   3   4 329.760 8.25310  -1
   3   3   3 329.760 8.25310   2
  -2   3   4 461.167 4.08737   2
  -1   3   4 83.8175 1.33145   2
  -1   3   4 49.3020 2.84957  -1
   1   3   4 49.3020 2.84957   2
   0   3   4 390.310 3.89722  -1
   0   3   4 390.310 3.89722   2
   2   3   4 306.304 3.13284   2
   3   3   4 1406.60 14.1539  -1
  -3   3   5 1406.60 14.1539   2
   4   3   4 171.755 1.98329  -1
  -4   3   5 171.755 1.98329   2
   5   3   4 155.590 2.45753   2
   6   3   4 88.1101 2.46021   2
   7   3   4 45.6435 4.14177  -1
  -7   3   6 45.6435 4.14177   2
  -8   4   4 36.6751 4.37185  -1
   8   4   2 36.6751 4.37185   2
  -7   4   4 72.2740 3.14118  -1
   7   4   2 72.2740 3.14118   2
  -6   4   4 67.3020 2.17151   2
  -5   4   4 673.567 6.90140   2
  -4   4   4 36.2191 1.81086  -1
   4   4   3 36.2191 1.81086   2
  -3   4   4 8.97706 2.05206  -1
   3   4   3 8.97706 2.05206   2
  -2   4   4 5.85497 0.48076   2
   0   4   4 0.86921 0.37802  -1
   0   4   4 0.86921 0.37802   2
   1   4   4 91.8087 1.44928   2
   1   4   4 1086.58 23.6635  -1
  -1   4   4 1086.58 23.6635   2
   2   4   4 147.302 1.89829   2
   3   4   4 309.527 5.41699  -1
  -3   4   5 309.527 5.41699   2
   4   4   4 177.480 2.06114  -1
  -4   4   5 177.480 2.06114   2
   5   4   4 4.47202 0.72600   2
   6   4   4 36.7738 2.02749   2
   7   4   4 39.7314 4.23505  -1
  -7   4   6 39.7314 4.23505   2
  -8   5   4 66.1949 5.65717  -1
   8   5   2 66.1949 5.65717   2
  -7   5   4 3.71463 2.51582  -1
   7   5   2 3.71463 2.51582   2
  -6   5   4 20.6521 1.80416   2
  -5   5   4 150.097 2.46050   2
  -4   5   4 22.0247 1.70078  -1
   4   5   3 22.0247 1.70078   2
  -3   5   4 156.057 3.26211  -1
   3   5   3 156.057 3.26211   2
  -2   5   4 12.4579 0.66133   2
  -1   5   4 0.26524 0.33045   2
   0   5   4 2334.74 19.0046  -1
   0   5   4 2334.74 19.0046   2
   1   5   4 9.85921 0.70340   2
   2   5   4 504.971 5.15573   2
   3   5   4 606.371 10.1244  -1
  -3   5   5 606.371 10.1244   2
   4   5   4 630.532 5.18418  -1
  -4   5   5 630.532 5.18418   2
   5   5   4 384.667 5.60536   2
   6   5   4 88.0272 3.96807   2
   7   5   4 50.9049 5.41336  -1
  -7   5   6 50.9049 5.41336   2
  -8   6   4 20.8382 5.15219  -1
   8   6   2 20.8382 5.15219   2
  -7   6   4 14.5935 3.03563  -1
   7   6   2 14.5935 3.03563   2
  -6   6   4 10.4835 1.83458   2
  -5   6   4 29.3986 1.58720   2
  -4   6   4 210.010 4.22813  -1
   4   6   3 210.010 4.22813   2
  -3   6   4 567.771 8.23620  -1
   3   6   3 567.771 8.23620   2
  -2   6   4 154.110 1.85037   2
  -1   6   4 0.22340 0.37028   2
   0   6   4 2163.87 19.2032  -1
   0   6   4 2163.87 19.2032   2
   1   6   4 231.295 3.15492   2
   2   6   4 118.541 2.01184   2
   3   6   4 88.9485 3.00225  -1
  -3   6   5 88.9485 3.00225   2
   4   6   4 135.038 2.25821  -1
  -4   6   5 135.038 2.25821   2
   5   6   4 27.1595 1.87440   2
   6   6   4 66.9335 2.84802   2
   7   6   4 116.150 6.16853  -1
  -7   6   6 116.150 6.16853   2
  -8   7   4 72.0695 6.72902  -1
   8   7   2 72.0695 6.72902   2
  -7   7   4 6.30686 2.52408  -1
   7   7   2 6.30686 2.52408   2
  -6   7   4 4.90275 1.53249   2
  -5   7   4 10.2055 1.18016   2
  -4   7   4 119.261 3.11196  -1
   4   7   3 119.261 3.11196   2
  -3   7   4 359.919 6.33634  -1
   3   7   3 359.919 6.33634   2
  -2   7   4 0.33338 0.36256   2
  -1   7   4 110.746 1.72076   2
   0   7   4 7.24169 0.72916  -1
   0   7   4 7.24169 0.72916   2
   1   7   4 1154.96 11.8201   2
   2   7   4 24.8083 1.12186   2
   3   7   4 280.300 4.60838  -1
  -3   7   5 280.300 4.60838   2
   4   7   4 36.9414 1.36191  -1
  -4   7   5 36.9414 1.36191   2
   5   7   4 1.50163 0.96661   2
   6   7   4 68.9698 3.13305   2
   7   7   4 8.07322 9.37619  -1
  -7   7   6 8.07322 9.37619   2
  -7   8   4 47.5206 3.86377  -1
   7   8   2 47.5206 3.86377   2
  -6   8   4 12.2631 1.54371   2
  -5   8   4 121.783 2.97297   2
  -4   8   4 14.2088 2.32582  -1
   4   8   3 14.2088 2.32582   2
  -3   8   4 24.0840 1.89741  -1
   3   8   3 24.0840 1.89741   2
  -2   8   4 1050.10 9.02399   2
  -1   8   4 45.2519 1.18948   2
   0   8   4 610.518 6.85349  -1
   0   8   4 610.518 6.85349   2
   1   8   4 90.6009 1.83898   2
   2   8   4 535.256 6.70704   2
   3   8   4 409.489 6.09304  -1
  -3   8   5 409.489 6.09304   2
   4   8   4 540.756 5.06400  -1
  -4   8   5 540.756 5.06400   2
   5   8   4 20.5618 2.00433   2
   6   8   4 16.9900 1.87600   2
   7   8   4 6.90158 9.84394  -1
  -7   8   6 6.90158 9.84394   2
  -7   9   4 6.85983 3.88082  -1
   7   9   2 6.85983 3.88082   2
  -6   9   4 2.17883 0.94154   2
  -5   9   4 1.19487 0.82212   2
  -4   9   4 180.950 4.93421  -1
   4   9   3 180.950 4.93421   2
  -3   9   4 250.792 5.00546  -1
   3   9   3 250.792 5.00546   2
  -2   9   4 666.383 6.19970   2
  -1   9   4 1097.06 9.18146   2
   0   9   4 329.556 4.57748  -1
   0   9   4 329.556 4.57748   2
   1   9   4 0.89768 0.48306   2
   2   9   4 2.25867 0.66552   2
   3   9   4 2.36793 1.70407  -1
  -3   9   5 2.36793 1.70407   2
   4   9   4 182.373 2.62098  -1
  -4   9   5 182.373 2.62098   2
   5   9   4 3.70483 1.10565   2
   6   9   4 16.1160 2.80832   2
   7   9   4 11.0747 10.0796  -1
  -7   9   6 11.0747 10.0796   2
  -7  10   4 2.54085 3.17433  -1
   7  10   2 2.54085 3.17433   2
  -6  10   4 17.2642 3.93555   2
  -5  10   4 96.1962 2.64112   2
  -4  10   4 40.3738 3.04755  -1
   4  10   3 40.3738 3.04755   2
  -3  10   4 170.432 2.90484  -1
   3  10   3 170.432 2.90484   2
  -2  10   4 214.857 2.70515   2
  -1  10   4 19.2111 0.97442   2
   0  10   4 106.096 2.24907  -1
   0  10   4 106.096 2.24907   2
   1  10   4 137.966 2.23353   2
   2  10   4 172.492 2.61976   2
   3  10   4 110.986 2.60203  -1
  -3  10   5 110.986 2.60203   2
   4  10   4 314.296 3.44207  -1
  -4  10   5 314.296 3.44207   2
   5  10   4 297.053 4.89220   2
   6  10   4 0.05405 1.90560   2
   7  10   4 8.01239 11.0021  -1
  -7  10   6 8.01239 11.0021   2
  -7  11   4 6.16912 2.99207  -1
   7  11   2 6.16912 2.99207   2
  -6  11   4 2.89881 2.77792   2
  -5  11   4 109.774 2.80547   2
  -4  11   4 86.1064 1.98048  -1
   4  11   3 86.1064 1.98048   2
  -3  11   4 242.646 3.38743  -1
   3  11   3 242.646 3.38743   2
  -2  11   4 30.7263 1.25389   2
  -1  11   4 74.2438 1.52647   2
   0  11   4 6.73177 0.89390  -1
   0  11   4 6.73177 0.89390   2
   1  11   4 670.507 6.35699   2
   2  11   4 3.33498 0.68395   2
   3  11   4 209.699 3.07575  -1
  -3  11   5 209.699 3.07575   2
   4  11   4 91.1622 1.91371  -1
  -4  11   5 91.1622 1.91371   2
   5  11   4 54.0693 2.41311   2
   6  11   4 339.273 7.00971   2
   7  11   4 30.2068 4.18480   2
  -7  12   4 19.7067 5.11215  -1
   7  12   2 19.7067 5.11215   2
  -6  12   4 0.85408 3.22683   2
  -5  12   4 1.50167 0.83100   2
  -4  12   4 134.303 2.69925  -1
   4  12   3 134.303 2.69925   2
  -3  12   4 234.138 3.86874  -1
   3  12   3 234.138 3.86874   2
  -2  12   4 53.2134 1.55012   2
  -1  12   4 15.0469 1.05972   2
   0  12   4 187.123 3.34311  -1
   0  12   4 187.123 3.34311   2
   1  12   4 51.2087 1.51026   2
   2  12   4 30.2634 1.43444   2
   3  12   4 89.6849 2.69933  -1
  -3  12   5 89.6849 2.69933   2
   4  12   4 37.3198 1.45935  -1
  -4  12   5 37.3198 1.45935   2
   5  12   4 14.7194 1.43491   2
   6  12   4 -2.4270 2.21521   2
  -7  13   4 12.2611 7.42704  -1
   7  13   2 12.2611 7.42704   2
  -6  13   4 63.0728 7.08983   2
  -5  13   4 0.27055 1.01482   2
  -4  13   4 29.8127 1.77951  -1
   4  13   3 29.8127 1.77951   2
  -3  13   4 30.5889 3.59433  -1
   3  13   3 30.5889 3.59433   2
  -2  13   4 130.708 1.98529   2
  -1  13   4 -0.5941 0.54188   2
   0  13   4 699.824 7.01679  -1
   0  13   4 699.824 7.01679   2
   1  13   4 33.9185 1.38510   2
   2  13   4 67.0317 2.01539   2
   3  13   4 214.002 4.44039  -1
  -3  13   5 214.002 4.44039   2
   4  13   4 441.808 6.27910  -1
  -4  13   5 441.808 6.27910   2
   5  13   4 66.6040 3.36110   2
   6  13   4 3.73291 2.01647   2
  -6  14   4 21.1409 4.49672   2
  -5  14   4 78.9039 2.84089   2
  -4  14   4 6.72990 1.73181  -1
   4  14   3 6.72990 1.73181   2
  -3  14   4 134.947 3.67989  -1
   3  14   3 134.947 3.67989   2
  -2  14   4 54.7387 1.34930   2
  -1  14   4 27.0016 1.25409   2
   0  14   4 0.50477 1.16948  -1
   0  14   4 0.50477 1.16948   2
   1  14   4 2.62336 0.76056   2
   2  14   4 237.032 3.52460   2
   3  14   4 188.463 4.40532  -1
  -3  14   5 188.463 4.40532   2
   4  14   4 204.112 3.45398  -1
  -4  14   5 204.112 3.45398   2
   5  14   4 39.7724 2.58601   2
   6  14   4 1.29805 2.69232   2
  -6  15   4 9.11843 4.53386   2
  -5  15   4 -0.5126 1.27981   2
  -4  15   4 117.121 2.91551  -1
   4  15   3 117.121 2.91551   2
  -3  15   4 14.1551 4.08809  -1
   3  15   3 14.1551 4.08809   2
  -2  15   4 2.93378 0.70400   2
  -1  15   4 235.910 3.42921   2
   0  15   4 164.422 2.79563  -1
   0  15   4 164.422 2.79563   2
   1  15   4 3.04369 0.79525   2
   2  15   4 20.6411 1.73552   2
   3  15   4 56.9769 3.54854  -1
  -3  15   5 56.9769 3.54854   2
   4  15   4 72.9485 2.49635  -1
  -4  15   5 72.9485 2.49635   2
   5  15   4 9.84365 1.64750   2
   6  15   4 8.12925 2.80356   2
  -5  16   4 1.09309 1.45852   2
  -4  16   4 62.1864 2.91302  -1
   4  16   3 62.1864 2.91302   2
  -3  16   4 100.052 4.54064  -1
   3  16   3 100.052 4.54064   2
  -2  16   4 37.4863 1.68890   2
  -1  16   4 2.78967 0.84332   2
   0  16   4 65.4105 2.22413  -1
   0  16   4 65.4105 2.22413   2
   1  16   4 4.85304 1.01133   2
   2  16   4 204.541 4.34659   2
   3  16   4 72.5815 5.94509  -1
  -3  16   5 72.5815 5.94509   2
   4  16   4 34.4787 3.51372  -1
  -4  16   5 34.4787 3.51372   2
   5  16   4 19.6231 1.90010   2
  -5  17   4 176.457 5.75753   2
  -4  17   4 60.6673 2.90185  -1
   4  17   3 60.6673 2.90185   2
  -3  17   4 87.9200 4.70447  -1
   3  17   3 87.9200 4.70447   2
  -2  17   4 231.344 3.44025   2
  -1  17   4 92.4573 2.35402   2
   0  17   4 314.377 5.21616  -1
   0  17   4 314.377 5.21616   2
   1  17   4 207.861 3.58583   2
   2  17   4 114.952 3.05479   2
   3  17   4 19.0118 4.66676  -1
  -3  17   5 19.0118 4.66676   2
   4  17   4 -2.6834 4.26684  -1
  -4  17   5 -2.6834 4.26684   2
   5  17   4 9.77785 2.78414   2
  -5  18   4 49.4675 4.44567   2
  -4  18   4 4.90456 2.65343  -1
   4  18   3 4.90456 2.65343   2
  -3  18   4 15.5124 4.40418  -1
   3  18   3 15.5124 4.40418   2
  -2  18   4 3.45711 0.99980   2
  -1  18   4 39.1628 2.16527   2
   0  18   4 17.8644 1.93207  -1
   0  18   4 17.8644 1.93207   2
   1  18   4 169.906 3.71651   2
   2  18   4 17.3477 1.56253   2
   3  18   4 -1.4746 4.84391  -1
  -3  18   5 -1.4746 4.84391   2
   4  18   4 38.7678 5.30900  -1
  -4  18   5 38.7678 5.30900   2
  -4  19   4 29.6013 4.27599  -1
   4  19   3 29.6013 4.27599   2
  -3  19   4 318.116 6.23233  -1
   3  19   3 318.116 6.23233   2
  -2  19   4 -1.4591 0.96671   2
  -1  19   4 3.15710 1.13574   2
   0  19   4 38.5308 2.67463  -1
   0  19   4 38.5308 2.67463   2
   1  19   4 35.4087 2.63359   2
   2  19   4 2.22168 1.32189   2
   3  19   4 16.3440 3.98396  -1
  -3  19   5 16.3440 3.98396   2
   4  19   4 21.6465 4.50283  -1
  -4  19   5 21.6465 4.50283   2
  -4  20   4 13.7439 4.48988  -1
   4  20   3 13.7439 4.48988   2
  -3  20   4 137.314 4.57073  -1
   3  20   3 137.314 4.57073   2
  -2  20   4 34.0585 2.18467   2
  -1  20   4 25.0244 8.65390  -1
   1  20   4 25.0244 8.65390   2
   0  20   4 111.402 3.68942  -1
   0  20   4 111.402 3.68942   2
   1  20   4 25.6972 7.59202  -1
  -1  20   4 25.6972 7.59202   2
   2  20   4 111.159 3.34598   2
   3  20   4 28.7323 6.01633  -1
  -3  20   5 28.7323 6.01633   2
  -3  21   4 155.176 7.11707  -1
   3  21   3 155.176 7.11707   2
  -2  21   4 85.8377 3.06699   2
  -1  21   4 29.8851 8.60275  -1
   1  21   4 29.8851 8.60275   2
   0  21   4 22.4350 3.14613  -1
   0  21   4 22.4350 3.14613   2
   1  21   4 0.91581 8.42215  -1
  -1  21   4 0.91581 8.42215   2
   2  21   4 62.4738 3.69968   2
   3  21   4 24.3264 7.82523  -1
  -3  21   5 24.3264 7.82523   2
  -2  22   4 -0.9104 1.47632   2
  -1  22   4 9.52881 1.84223   2
  -1  22   4 65.0554 10.8365  -1
   1  22   4 65.0554 10.8365   2
   0  22   4 6.36582 2.91828  -1
   0  22   4 6.36582 2.91828   2
   2  22   4 3.68108 2.10815   2
  -1  23   4 8.87025 2.56451   2
   0  23   4 11.2432 3.90117  -1
   0  23   4 11.2432 3.90117   2
  -8   0   5 -5.8081 9.27516  -1
   8   0   3 -5.8081 9.27516   2
  -7   0   5 66.3259 4.05194  -1
   7   0   3 66.3259 4.05194   2
  -6   0   5 0.29074 1.41050   2
  -5   0   5 179.126 3.79960   2
  -4   0   5 131.463 3.62100  -1
   4   0   4 131.463 3.62100   2
  -2   0   5 0.17476 0.48336   2
  -1   0   5 6643.70 135.197  -1
   1   0   5 6643.70 135.197   2
   0   0   5 2.40683 0.78349  -1
   0   0   5 2.40683 0.78349   2
   1   0   5 4503.85 91.2662  -1
  -1   0   5 4503.85 91.2662   2
   2   0   5 0.73338 0.53284   2
   3   0   5 225.541 6.98588  -1
  -3   0   6 225.541 6.98588   2
   4   0   5 2.01293 2.21073  -1
  -4   0   6 2.01293 2.21073   2
   5   0   5 47.7841 2.40809   2
   6   0   5 -0.9892 1.27727   2
   7   0   5 374.147 10.1700  -1
  -7   0   7 374.147 10.1700   2
  -8   1   5 4.96190 4.36495  -1
   8   1   3 4.96190 4.36495   2
  -7   1   5 42.6588 2.73175  -1
   7   1   3 42.6588 2.73175   2
  -6   1   5 -0.4170 0.81426   2
  -5   1   5 3.76257 0.73739   2
  -4   1   5 268.783 3.94532  -1
   4   1   4 268.783 3.94532   2
  -3   1   5 214.589 4.76080  -1
   3   1   4 214.589 4.76080   2
  -2   1   5 138.884 1.78808   2
   0   1   5 5231.30 105.615  -1
   0   1   5 5231.30 105.615   2
   1   1   5 6411.15 169.942   2
   1   1   5 6595.75 93.5869  -1
  -1   1   5 6595.75 93.5869   2
   2   1   5 22.6689 0.94127   2
   3   1   5 154.354 3.41176  -1
  -3   1   6 154.354 3.41176   2
   4   1   5 27.4287 1.79775  -1
  -4   1   6 27.4287 1.79775   2
   5   1   5 34.7729 1.59971   2
   6   1   5 123.905 2.68212   2
   7   1   5 7.59695 4.91806  -1
  -7   1   7 7.59695 4.91806   2
  -8   2   5 5.22016 4.39728  -1
   8   2   3 5.22016 4.39728   2
  -7   2   5 43.5561 2.62900  -1
   7   2   3 43.5561 2.62900   2
  -6   2   5 8.44307 1.03442   2
  -5   2   5 -0.5499 0.70312   2
  -4   2   5 109.058 2.36589  -1
   4   2   4 109.058 2.36589   2
  -3   2   5 2343.59 34.6146  -1
   3   2   4 2343.59 34.6146   2
  -2   2   5 109.136 1.56468   2
  -1   2   5 2552.05 52.7588  -1
   1   2   5 2552.05 52.7588   2
   0   2   5 2735.14 21.8387  -1
   0   2   5 2735.14 21.8387   2
   1   2   5 3864.35 55.5187  -1
  -1   2   5 3864.35 55.5187   2
   2   2   5 717.648 6.46494   2
   3   2   5 1044.91 11.8441  -1
  -3   2   6 1044.91 11.8441   2
   4   2   5 37.5845 1.87008  -1
  -4   2   6 37.5845 1.87008   2
   5   2   5 2.31208 0.77615   2
   6   2   5 0.95942 1.00664   2
   7   2   5 52.5903 5.32445  -1
  -7   2   7 52.5903 5.32445   2
  -8   3   5 33.1691 4.59874  -1
   8   3   3 33.1691 4.59874   2
  -7   3   5 113.722 3.46749  -1
   7   3   3 113.722 3.46749   2
  -6   3   5 6.65076 1.05852   2
  -5   3   5 4.80336 0.81670   2
  -4   3   5 166.187 3.51473  -1
   4   3   4 166.187 3.51473   2
  -3   3   5 1753.40 26.2909  -1
   3   3   4 1753.40 26.2909   2
  -2   3   5 2.47573 0.43237   2
  -1   3   5 1116.35 24.4531  -1
   1   3   5 1116.35 24.4531   2
   0   3   5 193.427 2.36000  -1
   0   3   5 193.427 2.36000   2
   1   3   5 1807.54 37.9945  -1
  -1   3   5 1807.54 37.9945   2
   2   3   5 154.610 2.11965   2
   3   3   5 1334.53 14.7442  -1
  -3   3   6 1334.53 14.7442   2
   4   3   5 202.447 2.72981  -1
  -4   3   6 202.447 2.72981   2
   5   3   5 93.4412 2.15069   2
   6   3   5 258.910 4.11486   2
   7   3   5 97.6860 6.01627  -1
  -7   3   7 97.6860 6.01627   2
  -8   4   5 62.3834 7.45360  -1
   8   4   3 62.3834 7.45360   2
  -7   4   5 1.11351 3.06578  -1
   7   4   3 1.11351 3.06578   2
  -6   4   5 2.39138 1.18167   2
  -5   4   5 17.7155 1.45439   2
  -4   4   5 286.161 4.30903  -1
   4   4   4 286.161 4.30903   2
  -3   4   5 457.895 7.13867  -1
   3   4   4 457.895 7.13867   2
  -2   4   5 671.331 6.30648   2
  -1   4   5 115.476 1.93848   2
   0   4   5 48.0469 1.36543  -1
   0   4   5 48.0469 1.36543   2
   1   4   5 181.184 2.47602   2
   2   4   5 1143.35 9.80042   2
   3   4   5 628.856 7.76601  -1
  -3   4   6 628.856 7.76601   2
   4   4   5 143.612 2.19136  -1
  -4   4   6 143.612 2.19136   2
   5   4   5 1.33757 0.83953   2
   6   4   5 279.272 4.74852   2
   7   4   5 118.618 6.10555  -1
  -7   4   7 118.618 6.10555   2
  -8   5   5 13.8682 6.59230  -1
   8   5   3 13.8682 6.59230   2
  -7   5   5 141.306 4.91167  -1
   7   5   3 141.306 4.91167   2
  -6   5   5 -0.9688 1.04288   2
  -5   5   5 11.2229 1.11366   2
  -4   5   5 972.667 11.1504  -1
   4   5   4 972.667 11.1504   2
  -3   5   5 807.125 9.59719  -1
   3   5   4 807.125 9.59719   2
  -2   5   5 246.193 2.80247   2
  -1   5   5 126.767 2.07286   2
   0   5   5 12.0771 1.00615  -1
   0   5   5 12.0771 1.00615   2
   1   5   5 659.588 6.25292   2
   2   5   5 0.39192 0.43249   2
   3   5   5 6.51469 2.04700  -1
  -3   5   6 6.51469 2.04700   2
   4   5   5 80.8707 1.93201  -1
  -4   5   6 80.8707 1.93201   2
   5   5   5 464.623 5.41216   2
   6   5   5 91.4178 2.77448   2
   7   5   5 30.7667 6.68687  -1
  -7   5   7 30.7667 6.68687   2
  -7   6   5 128.004 4.79973  -1
   7   6   3 128.004 4.79973   2
  -6   6   5 0.64470 1.11314   2
  -5   6   5 11.9674 1.16087   2
  -4   6   5 77.0808 2.06273  -1
   4   6   4 77.0808 2.06273   2
  -3   6   5 109.066 2.40987  -1
   3   6   4 109.066 2.40987   2
  -2   6   5 14.8489 0.99440   2
  -1   6   5 126.064 2.10390   2
   0   6   5 1019.36 9.69589  -1
   0   6   5 1019.36 9.69589   2
   1   6   5 214.040 2.89205   2
   2   6   5 0.03969 0.42997   2
   3   6   5 12.4563 1.82502  -1
  -3   6   6 12.4563 1.82502   2
   4   6   5 322.493 4.22371  -1
  -4   6   6 322.493 4.22371   2
   5   6   5 411.882 6.21615   2
   6   6   5 9.65729 1.33263   2
   7   6   5 13.3195 6.51090  -1
  -7   6   7 13.3195 6.51090   2
  -7   7   5 -0.3069 4.01015  -1
   7   7   3 -0.3069 4.01015   2
  -6   7   5 11.1530 1.85357   2
  -5   7   5 65.4153 2.04233   2
  -4   7   5 42.6727 1.77183  -1
   4   7   4 42.6727 1.77183   2
  -3   7   5 249.706 4.26661  -1
   3   7   4 249.706 4.26661   2
  -2   7   5 230.822 3.03332   2
  -1   7   5 254.736 3.70234   2
  -1   7   5 196.276 6.70704  -1
   1   7   5 196.276 6.70704   2
   0   7   5 86.6209 1.94072  -1
   0   7   5 86.6209 1.94072   2
   2   7   5 150.934 2.45383   2
   3   7   5 35.7579 2.02739  -1
  -3   7   6 35.7579 2.02739   2
   4   7   5 160.169 2.37972  -1
  -4   7   6 160.169 2.37972   2
   5   7   5 391.441 5.93521   2
   6   7   5 4.57765 1.24498   2
   7   7   5 49.3624 10.9478  -1
  -7   7   7 49.3624 10.9478   2
  -7   8   5 15.0118 3.37394  -1
   7   8   3 15.0118 3.37394   2
  -6   8   5 0.79037 1.11561   2
  -5   8   5 48.4641 1.70986   2
  -4   8   5 888.966 10.5267  -1
   4   8   4 888.966 10.5267   2
  -3   8   5 460.039 6.70199  -1
   3   8   4 460.039 6.70199   2
  -2   8   5 109.849 1.71809   2
  -1   8   5 255.272 4.12270   2
  -1   8   5 337.661 9.48673  -1
   1   8   5 337.661 9.48673   2
   0   8   5 73.8581 2.10509  -1
   0   8   5 73.8581 2.10509   2
   2   8   5 1.76108 0.61529   2
   3   8   5 141.396 3.01031  -1
  -3   8   6 141.396 3.01031   2
   4   8   5 102.664 2.00670  -1
  -4   8   6 102.664 2.00670   2
   5   8   5 118.712 3.78129   2
   6   8   5 4.92395 1.42779   2
   7   8   5 -4.7888 11.1862  -1
  -7   8   7 -4.7888 11.1862   2
  -7   9   5 25.8568 3.77954  -1
   7   9   3 25.8568 3.77954   2
  -6   9   5 4.14493 1.35351   2
  -5   9   5 9.24004 0.80793   2
  -4   9   5 115.692 3.09602  -1
   4   9   4 115.692 3.09602   2
  -3   9   5 1.38098 1.90669  -1
   3   9   4 1.38098 1.90669   2
  -2   9   5 6.10801 0.63106   2
  -1   9   5 143.278 2.43711   2
   0   9   5 181.512 3.01533  -1
   0   9   5 181.512 3.01533   2
   1   9   5 146.515 2.68960   2
   2   9   5 1394.68 15.3986   2
   3   9   5 332.867 4.51929  -1
  -3   9   6 332.867 4.51929   2
   4   9   5 140.456 2.46379  -1
  -4   9   6 140.456 2.46379   2
   5   9   5 1.00519 1.62743   2
   6   9   5 0.00158 1.67419   2
   7   9   5 -0.5250 3.28774   2
  -7  10   5 70.3513 4.23976  -1
   7  10   3 70.3513 4.23976   2
  -6  10   5 4.75765 1.38299   2
  -5  10   5 0.83206 0.56037   2
  -4  10   5 454.528 5.95504  -1
   4  10   4 454.528 5.95504   2
  -3  10   5 57.8571 2.65427  -1
   3  10   4 57.8571 2.65427   2
  -2  10   5 7.85855 0.71479   2
  -1  10   5 132.534 2.09737   2
   0  10   5 79.5129 1.86556  -1
   0  10   5 79.5129 1.86556   2
   1  10   5 2.14206 0.76936   2
   2  10   5 40.7900 1.78912   2
   3  10   5 272.769 5.33450  -1
  -3  10   6 272.769 5.33450   2
   4  10   5 46.3802 1.82987  -1
  -4  10   6 46.3802 1.82987   2
   5  10   5 44.4064 3.83282   2
   6  10   5 4.55671 2.11953   2
  -7  11   5 17.6675 5.04338  -1
   7  11   3 17.6675 5.04338   2
  -6  11   5 0.35692 1.22212   2
  -5  11   5 57.9137 1.74464   2
  -4  11   5 69.8438 2.37452  -1
   4  11   4 69.8438 2.37452   2
  -3  11   5 164.804 3.27038  -1
   3  11   4 164.804 3.27038   2
  -2  11   5 88.5488 1.71706   2
  -1  11   5 3.83932 0.59727   2
   0  11   5 107.442 2.00043  -1
   0  11   5 107.442 2.00043   2
   1  11   5 0.23529 0.67152   2
   2  11   5 134.903 2.78699   2
   3  11   5 67.5718 2.76625  -1
  -3  11   6 67.5718 2.76625   2
   4  11   5 12.8435 1.59399  -1
  -4  11   6 12.8435 1.59399   2
   5  11   5 347.432 8.47461   2
   6  11   5 7.31804 2.30648   2
  -7  12   5 68.0097 7.83454  -1
   7  12   3 68.0097 7.83454   2
  -6  12   5 1.05272 3.31960   2
  -5  12   5 34.6554 1.70178   2
  -4  12   5 59.2005 1.81278  -1
   4  12   4 59.2005 1.81278   2
  -3  12   5 55.1437 2.45554  -1
   3  12   4 55.1437 2.45554   2
  -2  12   5 35.9836 1.35437   2
  -1  12   5 171.314 2.73320   2
  -1  12   5 204.790 8.16370  -1
   1  12   5 204.790 8.16370   2
   0  12   5 12.5972 1.17101  -1
   0  12   5 12.5972 1.17101   2
   2  12   5 173.485 3.16551   2
   3  12   5 199.464 4.50698  -1
  -3  12   6 199.464 4.50698   2
   4  12   5 164.036 2.82432  -1
  -4  12   6 164.036 2.82432   2
   5  12   5 518.490 11.0890   2
   6  12   5 4.14190 2.63888   2
  -6  13   5 44.6252 7.68012   2
  -5  13   5 23.8523 1.59386   2
  -4  13   5 675.689 6.88433  -1
   4  13   4 675.689 6.88433   2
  -3  13   5 218.920 4.54380  -1
   3  13   4 218.920 4.54380   2
  -2  13   5 95.9090 1.94459   2
  -1  13   5 142.134 2.36944   2
   0  13   5 36.4196 1.52073  -1
   0  13   5 36.4196 1.52073   2
   1  13   5 54.0856 1.72313   2
   2  13   5 0.91609 0.87793   2
   3  13   5 6.83973 2.70994  -1
  -3  13   6 6.83973 2.70994   2
   4  13   5 120.319 2.54158  -1
  -4  13   6 120.319 2.54158   2
   6  13   5 5.89173 3.06617   2
  -6  14   5 8.70291 4.76142   2
  -5  14   5 3.87698 1.22787   2
  -4  14   5 339.456 4.57743  -1
   4  14   4 339.456 4.57743   2
  -3  14   5 175.828 4.63127  -1
   3  14   4 175.828 4.63127   2
  -2  14   5 1.44098 0.81627   2
  -1  14   5 6.03803 0.80251   2
   0  14   5 63.7042 1.88078  -1
   0  14   5 63.7042 1.88078   2
   1  14   5 85.6564 2.19639   2
   2  14   5 426.601 6.27987   2
   3  14   5 93.4179 3.56247  -1
  -3  14   6 93.4179 3.56247   2
   4  14   5 17.5615 2.14246  -1
  -4  14   6 17.5615 2.14246   2
   5  14   5 2.46041 1.68495   2
  -5  15   5 6.33041 1.67625   2
  -4  15   5 119.047 2.66170  -1
   4  15   4 119.047 2.66170   2
  -3  15   5 52.2411 3.70928  -1
   3  15   4 52.2411 3.70928   2
  -2  15   5 10.3485 1.51891   2
  -1  15   5 79.1916 2.41806   2
   0  15   5 1.27159 1.59856  -1
   0  15   5 1.27159 1.59856   2
   1  15   5 129.131 2.82329   2
   2  15   5 527.168 6.82198   2
   3  15   5 333.129 7.52059  -1
  -3  15   6 333.129 7.52059   2
   4  15   5 114.007 4.33304  -1
  -4  15   6 114.007 4.33304   2
   5  15   5 149.673 5.22083   2
   5  15   5 96.7623 9.19346  -1
  -5  15   6 96.7623 9.19346   2
  -5  16   5 8.34194 2.03215   2
  -4  16   5 30.6669 1.99628  -1
   4  16   4 30.6669 1.99628   2
  -3  16   5 89.6927 3.85719  -1
   3  16   4 89.6927 3.85719   2
  -2  16   5 34.1894 1.90334   2
  -1  16   5 505.031 5.88868   2
   0  16   5 8.52153 1.75254  -1
   0  16   5 8.52153 1.75254   2
   1  16   5 20.1344 1.77282   2
   2  16   5 364.931 5.05378   2
   3  16   5 217.505 4.94385  -1
  -3  16   6 217.505 4.94385   2
   4  16   5 5.64001 3.89760  -1
  -4  16   6 5.64001 3.89760   2
   5  16   5 30.8621 3.90254   2
  -5  17   5 37.8623 4.26770   2
  -4  17   5 1.08381 2.83851  -1
   4  17   4 1.08381 2.83851   2
  -3  17   5 47.6833 4.67137  -1
   3  17   4 47.6833 4.67137   2
  -2  17   5 29.8995 2.05764   2
  -1  17   5 284.518 4.97692   2
   0  17   5 18.9779 2.44727  -1
   0  17   5 18.9779 2.44727   2
   1  17   5 332.880 5.58605   2
   2  17   5 0.35001 1.11968   2
   3  17   5 21.5609 2.80417  -1
  -3  17   6 21.5609 2.80417   2
   4  17   5 -1.6785 5.00537  -1
  -4  17   6 -1.6785 5.00537   2
  -5  18   5 25.9870 5.90733   2
  -4  18   5 25.9590 4.17836  -1
   4  18   4 25.9590 4.17836   2
  -3  18   5 -5.7149 4.50886  -1
   3  18   4 -5.7149 4.50886   2
  -2  18   5 1.46045 1.13291   2
  -1  18   5 1.46596 1.30049   2
   0  18   5 243.531 4.86524  -1
   0  18   5 243.531 4.86524   2
   1  18   5 261.108 4.73918   2
   2  18   5 87.8889 2.96757   2
   3  18   5 17.5924 3.12957  -1
  -3  18   6 17.5924 3.12957   2
   4  18   5 4.56031 4.22058  -1
  -4  18   6 4.56031 4.22058   2
  -4  19   5 22.2986 4.51686  -1
   4  19   4 22.2986 4.51686   2
  -3  19   5 10.5455 4.33213  -1
   3  19   4 10.5455 4.33213   2
  -2  19   5 6.35805 1.33654   2
  -1  19   5 23.3248 2.68826   2
   0  19   5 366.337 7.28016  -1
   0  19   5 366.337 7.28016   2
   1  19   5 73.0219 2.94836   2
   2  19   5 1.83130 1.41748   2
   3  19   5 3.18462 7.67477  -1
  -3  19   6 3.18462 7.67477   2
  -3  20   5 44.9228 5.06428  -1
   3  20   4 44.9228 5.06428   2
  -2  20   5 0.60834 1.38918   2
  -1  20   5 27.4408 16.2374  -1
   1  20   5 27.4408 16.2374   2
  -1  20   5 22.2871 2.06247   2
   0  20   5 61.1486 3.39724  -1
   0  20   5 61.1486 3.39724   2
   2  20   5 0.25394 1.97265   2
   3  20   5 3.19559 6.68753  -1
  -3  20   6 3.19559 6.68753   2
  -3  21   5 46.6137 6.43411  -1
   3  21   4 46.6137 6.43411   2
  -2  21   5 2.24767 2.55704   2
  -1  21   5 38.0798 6.41924  -1
   1  21   5 38.0798 6.41924   2
  -1  21   5 42.4108 4.54366   2
   0  21   5 5.57994 2.36634  -1
   0  21   5 5.57994 2.36634   2
   2  21   5 12.7692 2.11795   2
  -1  22   5 2.06882 3.73514   2
  -1  22   5 35.7050 11.3219  -1
   1  22   5 35.7050 11.3219   2
   0  22   5 -1.8189 3.69795  -1
   0  22   5 -1.8189 3.69795   2
  -8   0   6 12.9641 7.32444   2
  -7   0   6 5.57253 4.25284  -1
   7   0   4 5.57253 4.25284   2
  -6   0   6 7.03896 1.70921   2
  -5   0   6 -0.0077 1.14299   2
  -4   0   6 0.30980 2.24344  -1
   4   0   5 0.30980 2.24344   2
  -3   0   6 401.143 10.5402  -1
   3   0   5 401.143 10.5402   2
  -2   0   6 3379.73 36.7725   2
  -1   0   6 -0.1259 2.19992  -1
   1   0   6 -0.1259 2.19992   2
   0   0   6 171.528 3.20222  -1
   0   0   6 171.528 3.20222   2
   1   0   6 1.95186 3.29930  -1
  -1   0   6 1.95186 3.29930   2
   2   0   6 1223.67 16.8877   2
   3   0   6 658.193 11.7149  -1
  -3   0   7 658.193 11.7149   2
   4   0   6 75.6826 2.80533  -1
  -4   0   7 75.6826 2.80533   2
   5   0   6 1.46960 1.25355   2
   5   0   6 -1.4278 7.98275  -1
  -5   0   7 -1.4278 7.98275   2
   6   0   6 11.4361 2.32652   2
   7   0   6 1.21553 8.18507  -1
  -7   0   8 1.21553 8.18507   2
  -8   1   6 4.07112 5.15293   2
  -7   1   6 7.29859 3.24757  -1
   7   1   4 7.29859 3.24757   2
  -6   1   6 -0.8297 1.06587   2
  -5   1   6 0.27814 0.83913   2
  -4   1   6 51.6189 2.03517  -1
   4   1   5 51.6189 2.03517   2
  -3   1   6 267.046 4.76679  -1
   3   1   5 267.046 4.76679   2
  -2   1   6 55.4889 1.32038   2
   0   1   6 18.0134 0.99340  -1
   0   1   6 18.0134 0.99340   2
   1   1   6 3599.58 38.9609  -1
  -1   1   6 3599.58 38.9609   2
   2   1   6 414.167 4.63537   2
   3   1   6 384.390 4.94879  -1
  -3   1   7 384.390 4.94879   2
   4   1   6 334.931 3.97689  -1
  -4   1   7 334.931 3.97689   2
   5   1   6 176.509 6.91534  -1
  -5   1   7 176.509 6.91534   2
   5   1   6 293.733 3.97089   2
   6   1   6 849.143 8.68496   2
   7   1   6 0.79334 5.99926  -1
  -7   1   8 0.79334 5.99926   2
  -7   2   6 7.96584 3.06164  -1
   7   2   4 7.96584 3.06164   2
  -6   2   6 4.49810 1.26947   2
  -5   2   6 17.1747 1.66414   2
  -4   2   6 35.9282 1.88860  -1
   4   2   5 35.9282 1.88860   2
  -3   2   6 757.621 12.8141  -1
   3   2   5 757.621 12.8141   2
  -2   2   6 96.6322 1.88879   2
  -1   2   6 189.976 6.69820  -1
   1   2   6 189.976 6.69820   2
   0   2   6 1067.64 10.5448  -1
   0   2   6 1067.64 10.5448   2
   1   2   6 245.336 6.24868  -1
  -1   2   6 245.336 6.24868   2
   2   2   6 220.523 2.75374   2
   3   2   6 204.293 3.39564  -1
  -3   2   7 204.293 3.39564   2
   4   2   6 408.856 4.41590  -1
  -4   2   7 408.856 4.41590   2
   5   2   6 189.253 3.49729   2
   5   2   6 141.548 7.25226  -1
  -5   2   7 141.548 7.25226   2
   6   2   6 84.1845 2.99977   2
   7   2   6 51.4272 6.39098  -1
  -7   2   8 51.4272 6.39098   2
  -7   3   6 63.7701 3.75848  -1
   7   3   4 63.7701 3.75848   2
  -6   3   6 42.3807 2.23108   2
  -5   3   6 28.0623 1.38569   2
  -4   3   6 108.314 3.00746  -1
   4   3   5 108.314 3.00746   2
  -3   3   6 773.393 8.65679  -1
   3   3   5 773.393 8.65679   2
  -2   3   6 367.889 4.05742   2
  -1   3   6 340.550 7.91322  -1
   1   3   6 340.550 7.91322   2
   0   3   6 2227.56 19.6186  -1
   0   3   6 2227.56 19.6186   2
   1   3   6 473.447 9.76163  -1
  -1   3   6 473.447 9.76163   2
   2   3   6 316.785 3.53959   2
   3   3   6 143.750 3.47658  -1
  -3   3   7 143.750 3.47658   2
   4   3   6 20.7428 1.59631  -1
  -4   3   7 20.7428 1.59631   2
   5   3   6 131.767 2.87323   2
   5   3   6 398.754 13.9075  -1
  -5   3   7 398.754 13.9075   2
   6   3   6 114.105 3.08202   2
   7   3   6 -3.6965 6.04281  -1
  -7   3   8 -3.6965 6.04281   2
  -7   4   6 87.8887 4.11844  -1
   7   4   4 87.8887 4.11844   2
  -6   4   6 34.2286 2.15710   2
  -5   4   6 1.38389 0.56325   2
  -4   4   6 230.756 4.09458  -1
   4   4   5 230.756 4.09458   2
  -3   4   6 481.302 7.84034  -1
   3   4   5 481.302 7.84034   2
  -2   4   6 167.292 2.71452   2
  -1   4   6 41.5227 2.64066  -1
   1   4   6 41.5227 2.64066   2
   0   4   6 1133.92 13.4014  -1
   0   4   6 1133.92 13.4014   2
   1   4   6 67.7151 5.95516  -1
  -1   4   6 67.7151 5.95516   2
   2   4   6 1.28947 0.50452   2
   3   4   6 105.916 3.96426  -1
  -3   4   7 105.916 3.96426   2
   4   4   6 915.568 8.51029  -1
  -4   4   7 915.568 8.51029   2
   5   4   6 902.996 10.2809   2
   5   4   6 767.610 20.5556  -1
  -5   4   7 767.610 20.5556   2
   6   4   6 -0.0368 1.23611   2
   7   4   6 40.4352 9.99113  -1
  -7   4   8 40.4352 9.99113   2
  -7   5   6 87.9099 4.27432  -1
   7   5   4 87.9099 4.27432   2
  -6   5   6 10.2691 1.32458   2
  -5   5   6 81.3056 1.60130   2
  -4   5   6 86.5008 2.34723  -1
   4   5   5 86.5008 2.34723   2
  -3   5   6 22.3634 1.86082  -1
   3   5   5 22.3634 1.86082   2
  -2   5   6 0.53413 0.50458   2
  -1   5   6 101.169 5.04454  -1
   1   5   6 101.169 5.04454   2
   0   5   6 71.9638 2.31413  -1
   0   5   6 71.9638 2.31413   2
   1   5   6 85.8092 4.04753  -1
  -1   5   6 85.8092 4.04753   2
   2   5   6 849.453 7.81887   2
   3   5   6 103.780 4.11927  -1
  -3   5   7 103.780 4.11927   2
   4   5   6 637.121 7.20672  -1
  -4   5   7 637.121 7.20672   2
   5   5   6 755.185 8.91922   2
   5   5   6 564.091 16.7593  -1
  -5   5   7 564.091 16.7593   2
   6   5   6 8.56894 1.45503   2
   7   5   6 81.5620 12.7272  -1
  -7   5   8 81.5620 12.7272   2
  -7   6   6 192.511 5.81463  -1
   7   6   4 192.511 5.81463   2
  -6   6   6 -0.1103 1.14735   2
  -5   6   6 10.0247 0.76960   2
  -4   6   6 326.230 5.20028  -1
   4   6   5 326.230 5.20028   2
  -3   6   6 6.10148 1.89188  -1
   3   6   5 6.10148 1.89188   2
  -2   6   6 0.06747 0.50023   2
  -1   6   6 5.24293 0.66807   2
  -1   6   6 29.4788 3.72581  -1
   1   6   6 29.4788 3.72581   2
   0   6   6 5.29322 0.88401  -1
   0   6   6 5.29322 0.88401   2
   2   6   6 592.922 5.81267   2
   3   6   6 657.189 9.63843  -1
  -3   6   7 657.189 9.63843   2
   4   6   6 128.498 3.56765  -1
  -4   6   7 128.498 3.56765   2
   5   6   6 87.5327 2.77811   2
   6   6   6 3.91520 1.42267   2
  -7   7   6 8.90351 4.55139  -1
   7   7   4 8.90351 4.55139   2
  -6   7   6 24.4341 2.54819   2
  -5   7   6 80.9855 1.59134   2
  -4   7   6 232.302 4.23958  -1
   4   7   5 232.302 4.23958   2
  -3   7   6 66.2971 2.58908  -1
   3   7   5 66.2971 2.58908   2
  -2   7   6 38.6659 1.33322   2
  -1   7   6 26.7828 1.30745   2
  -1   7   6 150.791 6.41422  -1
   1   7   6 150.791 6.41422   2
   0   7   6 41.8511 1.65866  -1
   0   7   6 41.8511 1.65866   2
   2   7   6 579.251 6.05050   2
   3   7   6 1212.12 13.7401  -1
  -3   7   7 1212.12 13.7401   2
   4   7   6 18.6188 2.15606  -1
  -4   7   7 18.6188 2.15606   2
   5   7   6 18.4346 1.66611   2
   6   7   6 4.24831 1.47929   2
  -7   8   6 14.0277 4.56390  -1
   7   8   4 14.0277 4.56390   2
  -6   8   6 13.8292 1.52640   2
  -5   8   6 5.48719 0.68428   2
  -4   8   6 116.244 3.35462  -1
   4   8   5 116.244 3.35462   2
  -3   8   6 240.466 4.51457  -1
   3   8   5 240.466 4.51457   2
  -2   8   6 6.05730 0.72416   2
  -1   8   6 1314.45 20.8903  -1
   1   8   6 1314.45 20.8903   2
   0   8   6 144.365 2.80121  -1
   0   8   6 144.365 2.80121   2
   1   8   6 1059.25 24.3661  -1
  -1   8   6 1059.25 24.3661   2
   2   8   6 622.195 6.99109   2
   3   8   6 744.084 8.16236  -1
  -3   8   7 744.084 8.16236   2
   4   8   6 59.7935 2.08790  -1
  -4   8   7 59.7935 2.08790   2
   5   8   6 0.96440 1.08821   2
   6   8   6 4.90340 1.72199   2
  -7   9   6 22.0134 5.61027  -1
   7   9   4 22.0134 5.61027   2
  -6   9   6 -0.0071 1.36591   2
  -5   9   6 7.50462 0.81167   2
  -4   9   6 227.128 4.15198  -1
   4   9   5 227.128 4.15198   2
  -3   9   6 383.638 6.22784  -1
   3   9   5 383.638 6.22784   2
  -2   9   6 1.34690 0.63801   2
  -1   9   6 894.348 15.1242  -1
   1   9   6 894.348 15.1242   2
   0   9   6 120.851 2.36230  -1
   0   9   6 120.851 2.36230   2
   1   9   6 701.577 17.5481  -1
  -1   9   6 701.577 17.5481   2
   2   9   6 252.975 3.45423   2
   3   9   6 531.880 7.20008  -1
  -3   9   7 531.880 7.20008   2
   4   9   6 53.8185 2.11745  -1
  -4   9   7 53.8185 2.11745   2
   5   9   6 9.14034 7.09385  -1
  -5   9   7 9.14034 7.09385   2
   5   9   6 0.68393 1.55214   2
   6   9   6 2.90664 1.64227   2
  -7  10   6 -0.3479 4.93908  -1
   7  10   4 -0.3479 4.93908   2
  -6  10   6 76.0881 4.00921   2
  -5  10   6 -0.1904 0.73526   2
  -4  10   6 76.2434 2.41724  -1
   4  10   5 76.2434 2.41724   2
  -3  10   6 165.071 4.10296  -1
   3  10   5 165.071 4.10296   2
  -2  10   6 0.07521 0.66347   2
  -1  10   6 67.9293 1.89132   2
  -1  10   6 134.209 6.63650  -1
   1  10   6 134.209 6.63650   2
   0  10   6 1273.22 11.2890  -1
   0  10   6 1273.22 11.2890   2
   2  10   6 4.21150 0.82699   2
   3  10   6 410.949 6.13820  -1
  -3  10   7 410.949 6.13820   2
   4  10   6 151.677 3.09076  -1
  -4  10   7 151.677 3.09076   2
   5  10   6 5.50973 1.35931   2
   6  10   6 3.19655 1.78734   2
  -6  11   6 32.9112 3.63254   2
  -5  11   6 73.0130 1.90227   2
  -4  11   6 13.4634 1.96141  -1
   4  11   5 13.4634 1.96141   2
  -3  11   6 77.0878 4.06853  -1
   3  11   5 77.0878 4.06853   2
  -2  11   6 16.0692 1.24821   2
  -1  11   6 32.1007 1.55083   2
  -1  11   6 556.022 10.8401  -1
   1  11   6 556.022 10.8401   2
   0  11   6 21.0736 1.43794  -1
   0  11   6 21.0736 1.43794   2
   2  11   6 532.463 5.94353   2
   3  11   6 660.557 8.13330  -1
  -3  11   7 660.557 8.13330   2
   4  11   6 57.4582 2.45225  -1
  -4  11   7 57.4582 2.45225   2
   5  11   6 -0.2838 1.64090   2
   6  11   6 12.0391 2.23690   2
  -6  12   6 2.28448 1.87253   2
  -5  12   6 7.70242 1.07785   2
  -4  12   6 131.698 3.12246  -1
   4  12   5 131.698 3.12246   2
  -3  12   6 331.287 6.02040  -1
   3  12   5 331.287 6.02040   2
  -2  12   6 67.0443 1.98998   2
  -1  12   6 84.0720 1.90204   2
  -1  12   6 57.2988 6.21366  -1
   1  12   6 57.2988 6.21366   2
   0  12   6 1.11258 1.10201  -1
   0  12   6 1.11258 1.10201   2
   2  12   6 131.582 3.57660   2
   3  12   6 629.579 7.93538  -1
  -3  12   7 629.579 7.93538   2
   4  12   6 53.8457 2.51651  -1
  -4  12   7 53.8457 2.51651   2
   5  12   6 8.13521 1.98519   2
  -6  13   6 8.53586 5.05223   2
  -5  13   6 182.547 3.34553   2
  -5  13   6 398.941 14.1958  -1
   5  13   5 398.941 14.1958   2
  -4  13   6 192.764 3.21118  -1
   4  13   5 192.764 3.21118   2
  -3  13   6 18.3786 3.15718  -1
   3  13   5 18.3786 3.15718   2
  -2  13   6 -0.1138 0.92709   2
  -1  13   6 145.716 2.62281   2
   0  13   6 2.97490 1.31260  -1
   0  13   6 2.97490 1.31260   2
   1  13   6 39.8790 1.98391   2
   2  13   6 356.584 5.25314   2
   3  13   6 46.9243 4.40032  -1
  -3  13   7 46.9243 4.40032   2
   4  13   6 76.0237 2.77276  -1
  -4  13   7 76.0237 2.77276   2
   5  13   6 58.6707 3.39282   2
  -5  14   6 -0.0357 1.19673   2
  -4  14   6 14.1369 2.23598  -1
   4  14   5 14.1369 2.23598   2
  -3  14   6 161.655 4.02410  -1
   3  14   5 161.655 4.02410   2
  -2  14   6 -0.2940 1.27886   2
  -1  14   6 165.489 8.30467  -1
   1  14   6 165.489 8.30467   2
   0  14   6 13.0378 1.49586  -1
   0  14   6 13.0378 1.49586   2
   1  14   6 227.189 9.85709  -1
  -1  14   6 227.189 9.85709   2
   2  14   6 11.0081 1.32750   2
   3  14   6 136.437 4.50173  -1
  -3  14   7 136.437 4.50173   2
   4  14   6 178.679 4.05717  -1
  -4  14   7 178.679 4.05717   2
  -4  15   6 163.510 3.23570  -1
   4  15   5 163.510 3.23570   2
  -3  15   6 199.906 5.49153  -1
   3  15   5 199.906 5.49153   2
  -2  15   6 19.4937 1.88999   2
  -1  15   6 8.64163 1.18315   2
  -1  15   6 10.0743 6.12860  -1
   1  15   6 10.0743 6.12860   2
   0  15   6 1191.01 11.9042  -1
   0  15   6 1191.01 11.9042   2
   2  15   6 -0.4744 1.18112   2
   3  15   6 69.8377 4.52250  -1
  -3  15   7 69.8377 4.52250   2
   4  15   6 68.7136 3.70333  -1
  -4  15   7 68.7136 3.70333   2
   5  15   6 15.0876 2.87951   2
  -5  16   6 2.25197 1.80074   2
  -4  16   6 12.6616 2.49445  -1
   4  16   5 12.6616 2.49445   2
  -3  16   6 110.947 4.34199  -1
   3  16   5 110.947 4.34199   2
  -2  16   6 14.1526 1.52469   2
  -1  16   6 0.82200 1.09399   2
  -1  16   6 67.9654 7.84386  -1
   1  16   6 67.9654 7.84386   2
   0  16   6 747.156 8.29172  -1
   0  16   6 747.156 8.29172   2
   2  16   6 0.38539 1.23448   2
   3  16   6 -3.0567 5.18547  -1
  -3  16   7 -3.0567 5.18547   2
   4  16   6 55.2275 4.41012  -1
  -4  16   7 55.2275 4.41012   2
  -5  17   6 3.80925 2.41301   2
  -4  17   6 5.15538 3.30129  -1
   4  17   5 5.15538 3.30129   2
  -3  17   6 28.7236 4.60343  -1
   3  17   5 28.7236 4.60343   2
  -2  17   6 19.8016 1.74833   2
  -1  17   6 45.4914 4.76457  -1
   1  17   6 45.4914 4.76457   2
   0  17   6 42.3099 2.63807  -1
   0  17   6 42.3099 2.63807   2
   1  17   6 57.0881 7.85854  -1
  -1  17   6 57.0881 7.85854   2
   2  17   6 0.37798 1.30052   2
   3  17   6 32.2724 4.32859  -1
  -3  17   7 32.2724 4.32859   2
   4  17   6 48.4731 4.94627  -1
  -4  17   7 48.4731 4.94627   2
  -4  18   6 8.33709 4.20606  -1
   4  18   5 8.33709 4.20606   2
  -3  18   6 16.9081 3.85023  -1
   3  18   5 16.9081 3.85023   2
  -2  18   6 185.379 3.65600   2
  -1  18   6 59.0249 5.55620  -1
   1  18   6 59.0249 5.55620   2
   0  18   6 20.7711 2.45284  -1
   0  18   6 20.7711 2.45284   2
   1  18   6 53.8451 8.28492  -1
  -1  18   6 53.8451 8.28492   2
   2  18   6 53.6035 2.92766   2
   3  18   6 12.6776 5.11157  -1
  -3  18   7 12.6776 5.11157   2
  -3  19   6 8.68576 4.23506  -1
   3  19   5 8.68576 4.23506   2
  -2  19   6 63.9691 3.40098   2
  -1  19   6 126.366 6.76468  -1
   1  19   6 126.366 6.76468   2
   0  19   6 49.7471 3.24394  -1
   0  19   6 49.7471 3.24394   2
   1  19   6 222.651 12.2461  -1
  -1  19   6 222.651 12.2461   2
   2  19   6 56.1983 4.01117   2
   3  19   6 185.944 7.95360  -1
  -3  19   7 185.944 7.95360   2
  -3  20   6 2.56207 5.75019  -1
   3  20   5 2.56207 5.75019   2
  -2  20   6 23.5029 2.51722   2
  -1  20   6 11.0595 2.08011   2
  -1  20   6 27.7448 6.37497  -1
   1  20   6 27.7448 6.37497   2
   0  20   6 3.99969 2.40887  -1
   0  20   6 3.99969 2.40887   2
   2  20   6 23.2822 2.36204   2
  -2  21   6 3.49189 2.48401   2
  -1  21   6 21.1420 5.67182  -1
   1  21   6 21.1420 5.67182   2
  -1  21   6 13.4617 2.80083   2
   0  21   6 1.62442 2.80272  -1
   0  21   6 1.62442 2.80272   2
  -7   0   7 656.102 12.5442  -1
   7   0   5 656.102 12.5442   2
  -6   0   7 1.56962 1.87422   2
  -4   0   7 133.030 4.50103  -1
   4   0   6 133.030 4.50103   2
  -3   0   7 383.249 8.04665  -1
   3   0   6 383.249 8.04665   2
  -2   0   7 0.43234 0.70908   2
  -1   0   7 816.245 13.9137  -1
   1   0   7 816.245 13.9137   2
   0   0   7 2.19418 0.92203  -1
   0   0   7 2.19418 0.92203   2
   1   0   7 697.178 12.1880  -1
  -1   0   7 697.178 12.1880   2
   2   0   7 -0.8256 1.14693   2
   3   0   7 46.0139 3.44155  -1
  -3   0   8 46.0139 3.44155   2
   4   0   7 457.077 7.62640  -1
  -4   0   8 457.077 7.62640   2
   5   0   7 58.7081 4.08672   2
   5   0   7 44.9762 10.3504  -1
  -5   0   8 44.9762 10.3504   2
   6   0   7 0.92912 1.90656   2
  -7   1   7 5.09522 4.00891  -1
   7   1   5 5.09522 4.00891   2
  -6   1   7 -0.1448 1.26288   2
  -4   1   7 323.324 4.54088  -1
   4   1   6 323.324 4.54088   2
  -3   1   7 224.512 4.10141  -1
   3   1   6 224.512 4.10141   2
  -2   1   7 423.293 4.45748   2
  -1   1   7 19.0045 2.84236  -1
   1   1   7 19.0045 2.84236   2
   0   1   7 40.6273 1.31388  -1
   0   1   7 40.6273 1.31388   2
   1   1   7 27.4384 2.41886  -1
  -1   1   7 27.4384 2.41886   2
   2   1   7 8.02905 0.77707   2
   3   1   7 130.451 3.11355  -1
  -3   1   8 130.451 3.11355   2
   4   1   7 325.273 4.00110  -1
  -4   1   8 325.273 4.00110   2
   5   1   7 38.7026 6.22309  -1
  -5   1   8 38.7026 6.22309   2
   5   1   7 30.6448 2.59225   2
   6   1   7 0.55703 1.51146   2
  -7   2   7 81.2765 4.45111  -1
   7   2   5 81.2765 4.45111   2
  -6   2   7 0.96046 1.30061   2
  -4   2   7 605.237 7.84430  -1
   4   2   6 605.237 7.84430   2
  -3   2   7 123.163 2.99637  -1
   3   2   6 123.163 2.99637   2
  -2   2   7 0.15125 0.65584   2
  -1   2   7 398.853 6.05098  -1
   1   2   7 398.853 6.05098   2
   0   2   7 561.621 5.39239  -1
   0   2   7 561.621 5.39239   2
   1   2   7 225.577 4.42922  -1
  -1   2   7 225.577 4.42922   2
   2   2   7 38.4031 1.56503   2
   3   2   7 380.836 5.47504  -1
  -3   2   8 380.836 5.47504   2
   4   2   7 168.919 2.89468  -1
  -4   2   8 168.919 2.89468   2
   5   2   7 257.408 4.45382   2
   5   2   7 221.019 9.02759  -1
  -5   2   8 221.019 9.02759   2
   6   2   7 53.5914 3.14392   2
  -7   3   7 150.303 5.11449  -1
   7   3   5 150.303 5.11449   2
  -6   3   7 0.86484 1.34354   2
  -4   3   7 29.4243 2.14152  -1
   4   3   6 29.4243 2.14152   2
  -3   3   7 91.5472 2.72912  -1
   3   3   6 91.5472 2.72912   2
  -2   3   7 77.0233 2.00984   2
  -1   3   7 465.354 8.11499  -1
   1   3   7 465.354 8.11499   2
   0   3   7 276.471 3.49943  -1
   0   3   7 276.471 3.49943   2
   1   3   7 691.305 8.01128  -1
  -1   3   7 691.305 8.01128   2
   2   3   7 37.8055 1.70613   2
   3   3   7 399.863 6.04837  -1
  -3   3   8 399.863 6.04837   2
   4   3   7 587.632 6.19841  -1
  -4   3   8 587.632 6.19841   2
   5   3   7 227.832 8.87228  -1
  -5   3   8 227.832 8.87228   2
   6   3   7 63.4720 3.99001   2
  -7   4   7 201.887 5.68959  -1
   7   4   5 201.887 5.68959   2
  -6   4   7 95.0743 3.14967   2
  -4   4   7 1476.28 15.3791  -1
   4   4   6 1476.28 15.3791   2
  -3   4   7 191.938 3.52153  -1
   3   4   6 191.938 3.52153   2
  -2   4   7 24.2967 1.29438   2
  -1   4   7 299.441 6.83320  -1
   1   4   7 299.441 6.83320   2
   0   4   7 407.113 5.02069  -1
   0   4   7 407.113 5.02069   2
   1   4   7 515.520 8.63516  -1
  -1   4   7 515.520 8.63516   2
   2   4   7 0.00542 0.65517   2
   3   4   7 154.371 4.27394  -1
  -3   4   8 154.371 4.27394   2
   4   4   7 172.254 3.19687  -1
  -4   4   8 172.254 3.19687   2
   5   4   7 31.9357 7.21882  -1
  -5   4   8 31.9357 7.21882   2
   5   4   7 34.2941 2.34072   2
   6   4   7 0.89128 1.87808   2
  -7   5   7 42.7400 4.19472  -1
   7   5   5 42.7400 4.19472   2
  -6   5   7 7.75501 1.59335   2
  -4   5   7 1075.29 11.7081  -1
   4   5   6 1075.29 11.7081   2
  -3   5   7 177.434 2.81441  -1
   3   5   6 177.434 2.81441   2
  -2   5   7 778.172 8.20481   2
  -1   5   7 315.487 7.15885  -1
   1   5   7 315.487 7.15885   2
   0   5   7 88.7451 2.12372  -1
   0   5   7 88.7451 2.12372   2
   1   5   7 403.730 7.38566  -1
  -1   5   7 403.730 7.38566   2
   2   5   7 993.571 9.06030   2
   3   5   7 1833.61 23.0640  -1
  -3   5   8 1833.61 23.0640   2
   4   5   7 96.5998 2.87869  -1
  -4   5   8 96.5998 2.87869   2
   5   5   7 54.6684 2.58473   2
   5   5   7 151.949 10.7739  -1
  -5   5   8 151.949 10.7739   2
   6   5   7 -0.2748 1.51570   2
  -7   6   7 13.4278 4.16786  -1
   7   6   5 13.4278 4.16786   2
  -6   6   7 5.03067 1.79800   2
  -5   6   7 23.5878 1.45269   2
  -4   6   7 164.862 3.39914  -1
   4   6   6 164.862 3.39914   2
  -3   6   7 977.531 9.66174  -1
   3   6   6 977.531 9.66174   2
  -2   6   7 32.7850 1.72017   2
  -1   6   7 1587.98 24.9600  -1
   1   6   7 1587.98 24.9600   2
   0   6   7 54.1869 1.86869  -1
   0   6   7 54.1869 1.86869   2
   1   6   7 2075.60 45.5705  -1
  -1   6   7 2075.60 45.5705   2
   2   6   7 2023.26 17.0239   2
   3   6   7 1909.67 20.8835  -1
  -3   6   8 1909.67 20.8835   2
   4   6   7 7.46229 2.42761  -1
  -4   6   8 7.46229 2.42761   2
   5   6   7 23.4170 2.91973   2
   5   6   7 48.2469 9.80357  -1
  -5   6   8 48.2469 9.80357   2
   6   6   7 21.0618 2.12806   2
  -7   7   7 29.1994 4.46882  -1
   7   7   5 29.1994 4.46882   2
  -6   7   7 54.4888 3.36617   2
  -5   7   7 37.6527 1.77324   2
  -4   7   7 7.53187 2.22309  -1
   4   7   6 7.53187 2.22309   2
  -3   7   7 1914.30 23.6555  -1
   3   7   6 1914.30 23.6555   2
  -2   7   7 724.759 7.21437   2
  -1   7   7 1636.53 36.1677  -1
   1   7   7 1636.53 36.1677   2
   0   7   7 4993.38 45.1138  -1
   0   7   7 4993.38 45.1138   2
   1   7   7 1595.13 25.2999  -1
  -1   7   7 1595.13 25.2999   2
   2   7   7 240.010 3.50206   2
   3   7   7 297.584 5.23683  -1
  -3   7   8 297.584 5.23683   2
   4   7   7 21.6023 2.26207  -1
  -4   7   8 21.6023 2.26207   2
   5   7   7 -0.7468 1.26423   2
   5   7   7 6.23152 9.13795  -1
  -5   7   8 6.23152 9.13795   2
   6   7   7 2.81494 1.67403   2
  -7   8   7 9.02704 5.29202  -1
   7   8   5 9.02704 5.29202   2
  -6   8   7 10.5878 1.80662   2
  -5   8   7 8.13329 0.96344   2
  -4   8   7 57.7110 3.01050  -1
   4   8   6 57.7110 3.01050   2
  -3   8   7 1288.76 14.5678  -1
   3   8   6 1288.76 14.5678   2
  -2   8   7 83.1497 2.04652   2
  -1   8   7 4613.33 94.5942  -1
   1   8   7 4613.33 94.5942   2
   0   8   7 1563.97 16.2649  -1
   0   8   7 1563.97 16.2649   2
   1   8   7 2857.40 43.0962  -1
  -1   8   7 2857.40 43.0962   2
   2   8   7 77.0335 2.19868   2
   3   8   7 108.886 3.61568  -1
  -3   8   8 108.886 3.61568   2
   4   8   7 -0.4796 2.44108  -1
  -4   8   8 -0.4796 2.44108   2
   5   8   7 0.68014 1.26892   2
   5   8   7 -4.2307 9.15893  -1
  -5   8   8 -4.2307 9.15893   2
   6   8   7 23.2651 2.30237   2
  -6   9   7 9.69882 1.83562   2
  -4   9   7 51.3411 2.37220  -1
   4   9   6 51.3411 2.37220   2
  -3   9   7 909.484 15.4108  -1
   3   9   6 909.484 15.4108   2
  -2   9   7 816.566 8.53805   2
  -1   9   7 279.914 7.38346  -1
   1   9   7 279.914 7.38346   2
   0   9   7 933.567 8.82207  -1
   0   9   7 933.567 8.82207   2
   1   9   7 150.315 5.17928  -1
  -1   9   7 150.315 5.17928   2
   2   9   7 277.416 4.18277   2
   3   9   7 126.108 3.98782  -1
  -3   9   8 126.108 3.98782   2
   4   9   7 61.5478 2.72790  -1
  -4   9   8 61.5478 2.72790   2
   5   9   7 4.88681 1.51000   2
   5   9   7 16.5583 9.08738  -1
  -5   9   8 16.5583 9.08738   2
   6   9   7 -2.2109 2.06596   2
  -6  10   7 2.22950 1.73236   2
  -5  10   7 26.8838 1.76584   2
  -4  10   7 104.556 3.54948  -1
   4  10   6 104.556 3.54948   2
  -3  10   7 704.184 12.7156  -1
   3  10   6 704.184 12.7156   2
  -2  10   7 35.3511 2.23500   2
  -1  10   7 4937.15 103.277  -1
   1  10   7 4937.15 103.277   2
   0  10   7 860.699 8.30276  -1
   0  10   7 860.699 8.30276   2
   1  10   7 3107.02 88.2769  -1
  -1  10   7 3107.02 88.2769   2
   2  10   7 21.4055 2.22651   2
   3  10   7 48.5403 3.93567  -1
  -3  10   8 48.5403 3.93567   2
   4  10   7 14.0615 2.50665  -1
  -4  10   8 14.0615 2.50665   2
   5  10   7 -0.9535 1.52641   2
  -6  11   7 17.6215 4.67440   2
  -5  11   7 62.5157 2.37765   2
  -4  11   7 78.0113 4.04239  -1
   4  11   6 78.0113 4.04239   2
  -3  11   7 1075.87 14.6305  -1
   3  11   6 1075.87 14.6305   2
  -2  11   7 5.73199 1.04586   2
  -1  11   7 1202.15 28.5449  -1
   1  11   7 1202.15 28.5449   2
   0  11   7 21.6580 2.10730  -1
   0  11   7 21.6580 2.10730   2
   1  11   7 819.311 28.6883  -1
  -1  11   7 819.311 28.6883   2
   2  11   7 95.4837 2.45224   2
   3  11   7 2.65602 4.62416  -1
  -3  11   8 2.65602 4.62416   2
   4  11   7 104.539 3.63703  -1
  -4  11   8 104.539 3.63703   2
   5  11   7 6.73151 2.02735   2
  -5  12   7 7.90802 1.14589   2
  -4  12   7 63.3984 3.08303  -1
   4  12   6 63.3984 3.08303   2
  -3  12   7 1048.29 12.4524  -1
   3  12   6 1048.29 12.4524   2
  -2  12   7 1.75052 1.25129   2
  -1  12   7 564.085 11.3755  -1
   1  12   7 564.085 11.3755   2
   0  12   7 2.02949 1.41935  -1
   0  12   7 2.02949 1.41935   2
   1  12   7 613.515 22.1397  -1
  -1  12   7 613.515 22.1397   2
   2  12   7 126.047 2.77368   2
   3  12   7 201.483 4.78488  -1
  -3  12   8 201.483 4.78488   2
   4  12   7 37.3400 4.81710  -1
  -4  12   8 37.3400 4.81710   2
   5  12   7 5.46802 2.09406   2
  -5  13   7 1.53275 1.24513   2
  -4  13   7 119.417 4.48281  -1
   4  13   6 119.417 4.48281   2
  -3  13   7 34.8053 3.40952  -1
   3  13   6 34.8053 3.40952   2
  -2  13   7 53.4981 2.53406   2
  -1  13   7 19.6630 4.66558  -1
   1  13   7 19.6630 4.66558   2
   0  13   7 132.344 3.34285  -1
   0  13   7 132.344 3.34285   2
   1  13   7 25.0540 6.96478  -1
  -1  13   7 25.0540 6.96478   2
   2  13   7 188.656 3.74719   2
   3  13   7 393.472 6.41843  -1
  -3  13   8 393.472 6.41843   2
   4  13   7 34.6482 3.98276  -1
  -4  13   8 34.6482 3.98276   2
   5  13   7 0.97655 2.05992   2
  -5  14   7 62.7561 3.72198   2
  -5  14   7 141.676 11.8000  -1
   5  14   6 141.676 11.8000   2
  -4  14   7 278.975 4.81773  -1
   4  14   6 278.975 4.81773   2
  -3  14   7 235.395 5.07335  -1
   3  14   6 235.395 5.07335   2
  -2  14   7 59.2903 3.00453   2
  -1  14   7 76.6963 4.29505  -1
   1  14   7 76.6963 4.29505   2
  -1  14   7 98.8533 3.96628   2
   0  14   7 3.26662 1.45584  -1
   0  14   7 3.26662 1.45584   2
   2  14   7 52.5452 2.66790   2
   3  14   7 22.7900 3.98156  -1
  -3  14   8 22.7900 3.98156   2
   4  14   7 26.7824 3.63676  -1
  -4  14   8 26.7824 3.63676   2
  -5  15   7 67.0147 4.07779   2
  -4  15   7 106.910 4.03362  -1
   4  15   6 106.910 4.03362   2
  -3  15   7 127.816 4.50155  -1
   3  15   6 127.816 4.50155   2
  -2  15   7 78.5647 2.98328   2
  -1  15   7 31.2150 6.18083  -1
   1  15   7 31.2150 6.18083   2
   0  15   7 128.777 3.45251  -1
   0  15   7 128.777 3.45251   2
   1  15   7 53.5456 8.03677  -1
  -1  15   7 53.5456 8.03677   2
   2  15   7 15.3182 1.60142   2
   3  15   7 78.5941 5.20267  -1
  -3  15   8 78.5941 5.20267   2
   4  15   7 13.2055 4.57331  -1
  -4  15   8 13.2055 4.57331   2
  -4  16   7 85.9493 4.07633  -1
   4  16   6 85.9493 4.07633   2
  -3  16   7 -0.1525 3.60505  -1
   3  16   6 -0.1525 3.60505   2
  -2  16   7 38.2915 2.84088   2
  -1  16   7 49.2321 5.29329  -1
   1  16   7 49.2321 5.29329   2
   0  16   7 30.7389 2.43828  -1
   0  16   7 30.7389 2.43828   2
   1  16   7 17.6047 7.22806  -1
  -1  16   7 17.6047 7.22806   2
   2  16   7 23.7316 2.24385   2
   3  16   7 90.1735 6.45783  -1
  -3  16   8 90.1735 6.45783   2
   4  16   7 9.37558 4.99850  -1
  -4  16   8 9.37558 4.99850   2
  -4  17   7 70.4531 4.88485  -1
   4  17   6 70.4531 4.88485   2
  -3  17   7 41.5457 4.61549  -1
   3  17   6 41.5457 4.61549   2
  -2  17   7 239.760 5.29016   2
  -1  17   7 2.46372 7.77389  -1
   1  17   7 2.46372 7.77389   2
   0  17   7 13.6548 1.99049  -1
   0  17   7 13.6548 1.99049   2
   1  17   7 11.5088 5.64482  -1
  -1  17   7 11.5088 5.64482   2
   2  17   7 1.62337 1.61884   2
   3  17   7 43.7254 6.70506  -1
  -3  17   8 43.7254 6.70506   2
  -3  18   7 -2.6635 4.67238  -1
   3  18   6 -2.6635 4.67238   2
  -2  18   7 16.3237 1.92203   2
  -1  18   7 32.4586 6.48291  -1
   1  18   7 32.4586 6.48291   2
   0  18   7 52.0859 3.26933  -1
   0  18   7 52.0859 3.26933   2
   1  18   7 27.5796 6.38628  -1
  -1  18   7 27.5796 6.38628   2
   2  18   7 2.90216 1.77480   2
   3  18   7 5.27574 2.82892   2
  -3  19   7 110.641 6.69614  -1
   3  19   6 110.641 6.69614   2
  -2  19   7 12.3994 1.99671   2
  -1  19   7 -0.0202 6.91380  -1
   1  19   7 -0.0202 6.91380   2
   0  19   7 -1.1412 2.11986  -1
   0  19   7 -1.1412 2.11986   2
   1  19   7 19.6086 6.73588  -1
  -1  19   7 19.6086 6.73588   2
   2  19   7 5.72818 1.77573   2
  -1  20   7 -0.5792 2.63759   2
  -1  20   7 59.8944 8.25794  -1
   1  20   7 59.8944 8.25794   2
   0  20   7 18.4195 2.62464  -1
   0  20   7 18.4195 2.62464   2
  -7   0   8 -3.4398 7.79273  -1
   7   0   6 -3.4398 7.79273   2
  -6   0   8 19.6633 2.49517   2
  -4   0   8 260.355 6.62519  -1
   4   0   7 260.355 6.62519   2
  -3   0   8 87.9672 3.92801  -1
   3   0   7 87.9672 3.92801   2
  -2   0   8 0.24373 0.95652   2
  -1   0   8 -1.8770 1.08959   2
   0   0   8 11.4652 1.32033  -1
   0   0   8 11.4652 1.32033   2
   1   0   8 -0.6884 2.42349   2
   2   0   8 8.77614 1.42238   2
   3   0   8 25.1913 4.00129  -1
  -3   0   9 25.1913 4.00129   2
   4   0   8 150.213 5.07198  -1
  -4   0   9 150.213 5.07198   2
   5   0   8 261.717 15.0397  -1
  -5   0   9 261.717 15.0397   2
   5   0   8 1.04313 2.10286   2
   6   0   8 -1.6424 2.96400   2
  -7   1   8 8.18692 4.78022  -1
   7   1   6 8.18692 4.78022   2
  -6   1   8 6.72836 1.58628   2
  -4   1   8 275.379 4.59439  -1
   4   1   7 275.379 4.59439   2
  -3   1   8 93.9061 3.06648  -1
   3   1   7 93.9061 3.06648   2
  -2   1   8 12.3765 0.98510   2
  -1   1   8 12.9470 2.68722  -1
   1   1   8 12.9470 2.68722   2
   0   1   8 344.980 3.95942  -1
   0   1   8 344.980 3.95942   2
   1   1   8 6.61827 2.34608  -1
  -1   1   8 6.61827 2.34608   2
   2   1   8 80.2515 2.04249   2
   3   1   8 107.856 3.35340  -1
  -3   1   9 107.856 3.35340   2
   4   1   8 213.793 4.25197  -1
  -4   1   9 213.793 4.25197   2
   5   1   8 95.4450 9.26722  -1
  -5   1   9 95.4450 9.26722   2
   5   1   8 3.05540 1.65453   2
   6   1   8 4.35582 2.35740   2
  -7   2   8 85.9386 5.35075  -1
   7   2   6 85.9386 5.35075   2
  -6   2   8 59.8223 3.11746   2
  -4   2   8 223.045 4.08107  -1
   4   2   7 223.045 4.08107   2
  -3   2   8 292.581 4.83139  -1
   3   2   7 292.581 4.83139   2
  -2   2   8 183.954 3.15606   2
  -1   2   8 32.7816 3.09447  -1
   1   2   8 32.7816 3.09447   2
   0   2   8 105.913 2.06687  -1
   0   2   8 105.913 2.06687   2
   1   2   8 50.6589 2.53072  -1
  -1   2   8 50.6589 2.53072   2
   2   2   8 157.491 2.72374   2
   3   2   8 136.106 3.79314  -1
  -3   2   9 136.106 3.79314   2
   4   2   8 29.9399 2.73562  -1
  -4   2   9 29.9399 2.73562   2
   5   2   8 67.8908 3.85945   2
   5   2   8 91.1641 12.0824  -1
  -5   2   9 91.1641 12.0824   2
   6   2   8 1.40384 1.90410   2
  -7   3   8 -2.3294 4.89007  -1
   7   3   6 -2.3294 4.89007   2
  -6   3   8 11.0230 1.76613   2
  -5   3   8 122.206 8.54880  -1
   5   3   7 122.206 8.54880   2
  -4   3   8 652.454 9.03453  -1
   4   3   7 652.454 9.03453   2
  -3   3   8 515.268 6.78819  -1
   3   3   7 515.268 6.78819   2
  -2   3   8 80.3948 2.09245   2
  -1   3   8 30.0380 3.05202  -1
   1   3   8 30.0380 3.05202   2
   0   3   8 3.06270 0.76260  -1
   0   3   8 3.06270 0.76260   2
   1   3   8 72.8781 2.71336  -1
  -1   3   8 72.8781 2.71336   2
   2   3   8 0.11802 0.90338   2
   3   3   8 22.6778 2.89194  -1
  -3   3   9 22.6778 2.89194   2
   4   3   8 22.2427 2.83145  -1
  -4   3   9 22.2427 2.83145   2
   5   3   8 38.5350 11.7418  -1
  -5   3   9 38.5350 11.7418   2
   5   3   8 28.7085 2.72584   2
   6   3   8 6.27453 1.83146   2
  -7   4   8 105.734 7.07747  -1
   7   4   6 105.734 7.07747   2
  -6   4   8 1.11725 1.80788   2
  -4   4   8 270.378 5.10471  -1
   4   4   7 270.378 5.10471   2
  -3   4   8 262.520 4.56322  -1
   3   4   7 262.520 4.56322   2
  -2   4   8 110.039 2.41215   2
  -1   4   8 27.1971 2.75234  -1
   1   4   8 27.1971 2.75234   2
   0   4   8 0.04546 1.02429  -1
   0   4   8 0.04546 1.02429   2
   1   4   8 12.9725 3.55439  -1
  -1   4   8 12.9725 3.55439   2
   2   4   8 390.127 4.94520   2
   3   4   8 9.16419 3.26355  -1
  -3   4   9 9.16419 3.26355   2
   4   4   8 129.802 3.87958  -1
  -4   4   9 129.802 3.87958   2
   5   4   8 224.298 13.5553  -1
  -5   4   9 224.298 13.5553   2
   6   4   8 3.66806 1.94654   2
  -7   5   8 42.0654 8.95270  -1
   7   5   6 42.0654 8.95270   2
  -6   5   8 2.24501 1.93584   2
  -4   5   8 64.2929 2.78012  -1
   4   5   7 64.2929 2.78012   2
  -3   5   8 2451.96 27.6778  -1
   3   5   7 2451.96 27.6778   2
  -2   5   8 1106.89 10.3528   2
  -1   5   8 162.827 5.85130  -1
   1   5   8 162.827 5.85130   2
   0   5   8 2.62164 1.20340  -1
   0   5   8 2.62164 1.20340   2
   1   5   8 129.861 4.00549  -1
  -1   5   8 129.861 4.00549   2
   2   5   8 207.373 3.41258   2
   3   5   8 191.411 4.46873  -1
  -3   5   9 191.411 4.46873   2
   4   5   8 267.800 5.20628  -1
  -4   5   9 267.800 5.20628   2
   5   5   8 209.295 4.46698   2
   5   5   8 381.125 16.0086  -1
  -5   5   9 381.125 16.0086   2
   6   5   8 13.0189 2.01448   2
  -6   6   8 3.62576 1.72006   2
  -4   6   8 2.13532 2.26911  -1
   4   6   7 2.13532 2.26911   2
  -3   6   8 1836.28 21.3765  -1
   3   6   7 1836.28 21.3765   2
  -2   6   8 735.505 8.12913   2
  -1   6   8 1501.33 19.7512  -1
   1   6   8 1501.33 19.7512   2
   0   6   8 496.167 5.63591  -1
   0   6   8 496.167 5.63591   2
   1   6   8 849.733 15.1948  -1
  -1   6   8 849.733 15.1948   2
   2   6   8 206.663 3.87608   2
   3   6   8 88.2430 4.44088  -1
  -3   6   9 88.2430 4.44088   2
   4   6   8 223.883 4.77146  -1
  -4   6   9 223.883 4.77146   2
   5   6   8 68.6710 11.9148  -1
  -5   6   9 68.6710 11.9148   2
  -6   7   8 7.26456 2.11873   2
  -4   7   8 26.7699 2.84074  -1
   4   7   7 26.7699 2.84074   2
  -3   7   8 224.499 5.39448  -1
   3   7   7 224.499 5.39448   2
  -2   7   8 62.8374 2.70968   2
  -1   7   8 798.282 21.3283  -1
   1   7   8 798.282 21.3283   2
   0   7   8 1361.46 13.7851  -1
   0   7   8 1361.46 13.7851   2
   1   7   8 486.348 9.45868  -1
  -1   7   8 486.348 9.45868   2
   2   7   8 -0.8934 0.89221   2
   3   7   8 117.631 5.95907  -1
  -3   7   9 117.631 5.95907   2
   4   7   8 11.1481 3.02873  -1
  -4   7   9 11.1481 3.02873   2
   5   7   8 3.49883 1.58379   2
   5   7   8 1.36321 10.9389  -1
  -5   7   9 1.36321 10.9389   2
  -6   8   8 1.38571 2.05077   2
  -4   8   8 0.29127 3.51732  -1
   4   8   7 0.29127 3.51732   2
  -3   8   8 71.4360 3.94555  -1
   3   8   7 71.4360 3.94555   2
  -2   8   8 74.8054 2.82658   2
   0   8   8 346.447 6.40417  -1
   0   8   8 346.447 6.40417   2
   1   8   8 0.47723 1.29833   2
   1   8   8 7.29330 5.40047  -1
  -1   8   8 7.29330 5.40047   2
   2   8   8 4.48344 1.01565   2
   3   8   8 486.918 10.5987  -1
  -3   8   9 486.918 10.5987   2
   4   8   8 56.5698 3.41458  -1
  -4   8   9 56.5698 3.41458   2
   5   8   8 64.3740 3.37137   2
   5   8   8 37.3060 11.7369  -1
  -5   8   9 37.3060 11.7369   2
  -6   9   8 4.61176 2.07890   2
  -4   9   8 54.9545 2.59623  -1
   4   9   7 54.9545 2.59623   2
  -3   9   8 130.353 4.46863  -1
   3   9   7 130.353 4.46863   2
  -2   9   8 74.6746 2.80479   2
  -1   9   8 3869.72 81.7344  -1
   1   9   8 3869.72 81.7344   2
   0   9   8 0.93413 1.27273  -1
   0   9   8 0.93413 1.27273   2
   1   9   8 6373.12 104.277  -1
  -1   9   8 6373.12 104.277   2
   2   9   8 2.10939 1.01316   2
   3   9   8 42.8177 4.60407  -1
  -3   9   9 42.8177 4.60407   2
   4   9   8 28.6653 3.89471  -1
  -4   9   9 28.6653 3.89471   2
   5   9   8 10.7553 2.30594   2
   5   9   8 8.73408 11.5181  -1
  -5   9   9 8.73408 11.5181   2
  -5  10   8 14.3516 1.51442   2
  -4  10   8 8.03137 2.51424  -1
   4  10   7 8.03137 2.51424   2
  -3  10   8 21.1668 2.91239  -1
   3  10   7 21.1668 2.91239   2
  -2  10   8 246.378 5.08123   2
  -1  10   8 283.127 7.58651  -1
   1  10   8 283.127 7.58651   2
   0  10   8 489.007 7.03099  -1
   0  10   8 489.007 7.03099   2
   1  10   8 449.389 7.61469  -1
  -1  10   8 449.389 7.61469   2
   2  10   8 1.32811 0.98937   2
   3  10   8 898.343 11.6560  -1
  -3  10   9 898.343 11.6560   2
   4  10   8 22.0324 3.43060  -1
  -4  10   9 22.0324 3.43060   2
   5  10   8 107.452 5.04787   2
  -5  11   8 17.5272 1.95256   2
  -4  11   8 78.1011 4.03719  -1
   4  11   7 78.1011 4.03719   2
  -3  11   8 0.98650 3.81611  -1
   3  11   7 0.98650 3.81611   2
  -2  11   8 35.9695 2.39360   2
  -1  11   8 269.794 7.40724  -1
   1  11   8 269.794 7.40724   2
   0  11   8 266.051 6.17811  -1
   0  11   8 266.051 6.17811   2
   1  11   8 458.860 9.07606  -1
  -1  11   8 458.860 9.07606   2
   2  11   8 38.5115 2.15944   2
   3  11   8 505.342 8.14653  -1
  -3  11   9 505.342 8.14653   2
   4  11   8 20.9871 3.15290  -1
  -4  11   9 20.9871 3.15290   2
  -5  12   8 0.31066 1.48593   2
  -4  12   8 23.3007 3.68615  -1
   4  12   7 23.3007 3.68615   2
  -3  12   8 162.165 4.27237  -1
   3  12   7 162.165 4.27237   2
  -2  12   8 109.628 3.34705   2
  -1  12   8 89.4062 5.68305  -1
   1  12   8 89.4062 5.68305   2
   0  12   8 9.19214 1.92191  -1
   0  12   8 9.19214 1.92191   2
   1  12   8 48.8739 5.58532  -1
  -1  12   8 48.8739 5.58532   2
   2  12   8 177.131 3.39796   2
   3  12   8 122.715 5.08454  -1
  -3  12   9 122.715 5.08454   2
   4  12   8 13.6764 3.28592  -1
  -4  12   9 13.6764 3.28592   2
  -5  13   8 5.67956 1.72022   2
  -4  13   8 32.3258 2.98849  -1
   4  13   7 32.3258 2.98849   2
  -3  13   8 418.282 6.35265  -1
   3  13   7 418.282 6.35265   2
  -2  13   8 229.219 4.54012   2
  -1  13   8 167.771 6.23428  -1
   1  13   8 167.771 6.23428   2
   0  13   8 0.36487 1.46340  -1
   0  13   8 0.36487 1.46340   2
   1  13   8 283.637 6.94256  -1
  -1  13   8 283.637 6.94256   2
   2  13   8 9.16104 1.23594   2
   3  13   8 44.9735 5.67499  -1
  -3  13   9 44.9735 5.67499   2
   4  13   8 23.7872 4.09759  -1
  -4  13   9 23.7872 4.09759   2
  -5  14   8 20.0623 2.70238   2
  -4  14   8 13.9681 3.03992  -1
   4  14   7 13.9681 3.03992   2
  -3  14   8 22.1023 4.11632  -1
   3  14   7 22.1023 4.11632   2
  -2  14   8 60.1041 3.07066   2
  -1  14   8 103.954 6.03136  -1
   1  14   8 103.954 6.03136   2
   0  14   8 3.00265 1.59161  -1
   0  14   8 3.00265 1.59161   2
   1  14   8 152.254 6.82102  -1
  -1  14   8 152.254 6.82102   2
   2  14   8 11.4178 1.29129   2
   3  14   8 96.3072 6.04807  -1
  -3  14   9 96.3072 6.04807   2
   4  14   8 78.8090 4.79041  -1
  -4  14   9 78.8090 4.79041   2
  -4  15   8 18.4106 3.76251  -1
   4  15   7 18.4106 3.76251   2
  -3  15   8 119.878 4.43032  -1
   3  15   7 119.878 4.43032   2
  -2  15   8 7.04115 1.79758   2
  -1  15   8 24.3971 5.54456  -1
   1  15   8 24.3971 5.54456   2
   0  15   8 3.02730 1.78277  -1
   0  15   8 3.02730 1.78277   2
   1  15   8 51.3327 5.49923  -1
  -1  15   8 51.3327 5.49923   2
   2  15   8 27.1581 2.27518   2
   3  15   8 55.6621 5.62825  -1
  -3  15   9 55.6621 5.62825   2
  -4  16   8 0.28845 5.78435  -1
   4  16   7 0.28845 5.78435   2
  -3  16   8 51.9693 4.43115  -1
   3  16   7 51.9693 4.43115   2
  -2  16   8 101.804 4.23599   2
  -1  16   8 -4.5793 5.80732  -1
   1  16   8 -4.5793 5.80732   2
   0  16   8 4.44727 2.60295  -1
   0  16   8 4.44727 2.60295   2
   1  16   8 13.4660 5.72897  -1
  -1  16   8 13.4660 5.72897   2
   2  16   8 269.380 7.06298   2
   3  16   8 38.5545 3.17753   2
  -3  17   8 49.1795 5.24577  -1
   3  17   7 49.1795 5.24577   2
  -2  17   8 4.22231 2.00393   2
  -1  17   8 -0.2256 6.82373  -1
   1  17   8 -0.2256 6.82373   2
   0  17   8 20.8750 3.59408  -1
   0  17   8 20.8750 3.59408   2
   1  17   8 14.9996 5.31475  -1
  -1  17   8 14.9996 5.31475   2
   2  17   8 10.9731 2.19031   2
  -2  18   8 -0.1303 2.16995   2
  -1  18   8 23.4514 6.25343  -1
   1  18   8 23.4514 6.25343   2
   0  18   8 2.95967 2.66267  -1
   0  18   8 2.95967 2.66267   2
   1  18   8 18.6211 6.72762  -1
  -1  18   8 18.6211 6.72762   2
  -1  19   8 -2.9612 6.53907   2
   0  19   8 21.8035 7.11991  -1
   0  19   8 21.8035 7.11991   2
  -6   0   9 -2.1262 3.02385   2
  -4   0   9 238.655 10.0329  -1
   4   0   8 238.655 10.0329   2
  -3   0   9 5.43595 4.11443  -1
   3   0   8 5.43595 4.11443   2
  -2   0   9 -1.3055 1.49386   2
   0   0   9 -0.8233 1.94929  -1
   0   0   9 -0.8233 1.94929   2
   1   0   9 943.246 30.1987   2
   1   0   9 617.392 17.3408  -1
  -1   0   9 617.392 17.3408   2
   2   0   9 1.83253 1.80468   2
   3   0   9 1.84090 6.50333  -1
  -3   0  10 1.84090 6.50333   2
   4   0   9 96.2714 9.61249  -1
  -4   0  10 96.2714 9.61249   2
  -6   1   9 4.25724 1.24919   2
  -4   1   9 213.286 9.36446  -1
   4   1   8 213.286 9.36446   2
  -3   1   9 169.189 6.85216  -1
   3   1   8 169.189 6.85216   2
  -2   1   9 15.0803 1.26693   2
  -1   1   9 41.6988 6.39895  -1
   1   1   9 41.6988 6.39895   2
   0   1   9 -3.3448 1.08610  -1
   0   1   9 -3.3448 1.08610   2
   1   1   9 15.0130 4.08984  -1
  -1   1   9 15.0130 4.08984   2
   2   1   9 425.257 6.19551   2
   3   1   9 7.31507 4.86838  -1
  -3   1  10 7.31507 4.86838   2
   4   1   9 59.2122 8.99631  -1
  -4   1  10 59.2122 8.99631   2
   5   1   9 2.23917 1.93157   2
  -6   2   9 297.474 3.92070   2
  -4   2   9 36.6613 6.03217  -1
   4   2   8 36.6613 6.03217   2
  -3   2   9 210.800 7.48581  -1
   3   2   8 210.800 7.48581   2
  -2   2   9 78.0261 3.05553   2
  -1   2   9 36.0139 5.28600  -1
   1   2   9 36.0139 5.28600   2
   0   2   9 176.222 3.36190  -1
   0   2   9 176.222 3.36190   2
   1   2   9 49.1309 6.33840  -1
  -1   2   9 49.1309 6.33840   2
   2   2   9 56.8880 2.52842   2
   3   2   9 99.6909 6.06013  -1
  -3   2  10 99.6909 6.06013   2
   4   2   9 36.6819 8.43525  -1
  -4   2  10 36.6819 8.43525   2
  -6   3   9 3.52752 1.18399   2
  -4   3   9 9.17358 5.73047  -1
   4   3   8 9.17358 5.73047   2
  -3   3   9 18.9830 4.96677  -1
   3   3   8 18.9830 4.96677   2
  -2   3   9 19.9150 1.74551   2
  -1   3   9 -0.6730 5.84760  -1
   1   3   9 -0.6730 5.84760   2
  -1   3   9 23.3715 4.26983   2
   0   3   9 605.446 6.60484  -1
   0   3   9 605.446 6.60484   2
   2   3   9 16.7277 1.91559   2
   3   3   9 192.893 5.44878  -1
  -3   3  10 192.893 5.44878   2
   4   3   9 28.9432 8.08741  -1
  -4   3  10 28.9432 8.08741   2
   5   3   9 44.5165 14.9404  -1
  -5   3  10 44.5165 14.9404   2
   5   3   9 50.4683 4.40039   2
  -6   4   9 1.91128 1.68113   2
  -5   4   9 160.125 10.5761  -1
   5   4   8 160.125 10.5761   2
  -4   4   9 68.7228 5.57534  -1
   4   4   8 68.7228 5.57534   2
  -3   4   9 0.35080 4.68805  -1
   3   4   8 0.35080 4.68805   2
  -2   4   9 42.9712 2.48676   2
  -1   4   9 139.124 7.89467  -1
   1   4   9 139.124 7.89467   2
   0   4   9 25.8411 2.38010  -1
   0   4   9 25.8411 2.38010   2
   2   4   9 61.6945 2.69495   2
   3   4   9 62.5222 4.48243  -1
  -3   4  10 62.5222 4.48243   2
   4   4   9 25.7272 8.08363  -1
  -4   4  10 25.7272 8.08363   2
   5   4   9 8.96202 2.43917   2
   5   4   9 -3.5203 14.5822  -1
  -5   4  10 -3.5203 14.5822   2
  -6   5   9 0.79938 1.76269   2
  -4   5   9 155.392 4.39555  -1
   4   5   8 155.392 4.39555   2
  -3   5   9 352.935 9.38322  -1
   3   5   8 352.935 9.38322   2
  -2   5   9 20.0548 2.43813   2
  -1   5   9 77.3174 3.93864   2
  -1   5   9 163.512 6.09882  -1
   1   5   9 163.512 6.09882   2
   0   5   9 1129.24 14.7983  -1
   0   5   9 1129.24 14.7983   2
   2   5   9 -1.1075 1.08064   2
   3   5   9 126.582 5.23601  -1
  -3   5  10 126.582 5.23601   2
   4   5   9 19.2241 5.11797  -1
  -4   5  10 19.2241 5.11797   2
   5   5   9 10.0462 14.5660  -1
  -5   5  10 10.0462 14.5660   2
  -6   6   9 0.38604 2.27866   2
  -5   6   9 53.6682 9.13294  -1
   5   6   8 53.6682 9.13294   2
  -4   6   9 119.703 4.06306  -1
   4   6   8 119.703 4.06306   2
  -3   6   9 154.117 4.73887  -1
   3   6   8 154.117 4.73887   2
  -2   6   9 16.1266 1.92908   2
  -1   6   9 72.0371 7.08380  -1
   1   6   9 72.0371 7.08380   2
   0   6   9 93.5427 4.07303  -1
   0   6   9 93.5427 4.07303   2
   1   6   9 121.840 5.58143  -1
  -1   6   9 121.840 5.58143   2
   2   6   9 241.981 4.13010   2
   3   6   9 67.7918 4.18567  -1
  -3   6  10 67.7918 4.18567   2
   4   6   9 19.2558 3.65521  -1
  -4   6  10 19.2558 3.65521   2
   5   6   9 24.1479 2.28087   2
   5   6   9 80.6973 14.8875  -1
  -5   6  10 80.6973 14.8875   2
  -6   7   9 5.05695 3.04418   2
  -4   7   9 4.10976 2.95529  -1
   4   7   8 4.10976 2.95529   2
  -3   7   9 80.2078 3.71421  -1
   3   7   8 80.2078 3.71421   2
  -2   7   9 278.707 5.28592   2
  -1   7   9 212.085 6.93538  -1
   1   7   9 212.085 6.93538   2
   0   7   9 18.8917 2.81042  -1
   0   7   9 18.8917 2.81042   2
   1   7   9 162.156 6.47414  -1
  -1   7   9 162.156 6.47414   2
   2   7   9 0.85524 1.20015   2
   3   7   9 27.0609 4.11383  -1
  -3   7  10 27.0609 4.11383   2
   4   7   9 72.1079 4.07796  -1
  -4   7  10 72.1079 4.07796   2
   5   7   9 8.51178 1.90769   2
   5   7   9 80.5176 14.5190  -1
  -5   7  10 80.5176 14.5190   2
  -6   8   9 3.89805 3.44272   2
  -4   8   9 29.8031 3.21687  -1
   4   8   8 29.8031 3.21687   2
  -3   8   9 294.156 5.26700  -1
   3   8   8 294.156 5.26700   2
  -2   8   9 244.499 4.93630   2
  -1   8   9 283.017 7.93361  -1
   1   8   9 283.017 7.93361   2
   0   8   9 243.780 5.38472  -1
   0   8   9 243.780 5.38472   2
   1   8   9 478.638 10.7173  -1
  -1   8   9 478.638 10.7173   2
   2   8   9 139.186 3.71965   2
   3   8   9 9.38504 4.16646  -1
  -3   8  10 9.38504 4.16646   2
   4   8   9 86.4766 3.75392  -1
  -4   8  10 86.4766 3.75392   2
  -4   9   9 38.8051 3.43089  -1
   4   9   8 38.8051 3.43089   2
  -3   9   9 41.2796 3.29784  -1
   3   9   8 41.2796 3.29784   2
  -2   9   9 25.8845 2.72148   2
  -1   9   9 5.20262 3.74279  -1
   1   9   9 5.20262 3.74279   2
   0   9   9 684.242 11.5691  -1
   0   9   9 684.242 11.5691   2
   1   9   9 10.0115 4.90233  -1
  -1   9   9 10.0115 4.90233   2
   2   9   9 1.11837 1.05992   2
   3   9   9 122.540 5.12451  -1
  -3   9  10 122.540 5.12451   2
   4   9   9 49.9029 3.68370  -1
  -4   9  10 49.9029 3.68370   2
  -5  10   9 -1.8037 1.57106   2
  -4  10   9 30.8061 2.98602  -1
   4  10   8 30.8061 2.98602   2
  -3  10   9 499.262 7.23432  -1
   3  10   8 499.262 7.23432   2
  -2  10   9 19.8242 1.99208   2
  -1  10   9 32.6429 4.78668  -1
   1  10   9 32.6429 4.78668   2
   0  10   9 196.617 5.55134  -1
   0  10   9 196.617 5.55134   2
   1  10   9 31.0209 6.29658  -1
  -1  10   9 31.0209 6.29658   2
   2  10   9 272.559 4.25904   2
   3  10   9 62.9208 5.66092  -1
  -3  10  10 62.9208 5.66092   2
   4  10   9 56.4351 3.88992  -1
  -4  10  10 56.4351 3.88992   2
  -5  11   9 4.86272 1.77439   2
  -5  11   9 30.3596 10.6367  -1
   5  11   8 30.3596 10.6367   2
  -4  11   9 14.0735 3.24948  -1
   4  11   8 14.0735 3.24948   2
  -3  11   9 314.893 5.86268  -1
   3  11   8 314.893 5.86268   2
  -2  11   9 20.2360 2.43081   2
  -1  11   9 14.2401 5.11365  -1
   1  11   9 14.2401 5.11365   2
   0  11   9 6.36280 1.71291  -1
   0  11   9 6.36280 1.71291   2
   1  11   9 18.4046 4.94289  -1
  -1  11   9 18.4046 4.94289   2
   2  11   9 71.8754 2.73890   2
   3  11   9 126.575 6.40446  -1
  -3  11  10 126.575 6.40446   2
   4  11   9 42.7432 4.01784  -1
  -4  11  10 42.7432 4.01784   2
  -5  12   9 2.89560 3.52837   2
  -4  12   9 22.6316 3.30356  -1
   4  12   8 22.6316 3.30356   2
  -3  12   9 63.6807 3.75619  -1
   3  12   8 63.6807 3.75619   2
  -2  12   9 0.66162 1.36376   2
  -1  12   9 41.1956 7.82667  -1
   1  12   9 41.1956 7.82667   2
   0  12   9 8.60635 1.78446  -1
   0  12   9 8.60635 1.78446   2
   1  12   9 36.4251 5.28950  -1
  -1  12   9 36.4251 5.28950   2
   2  12   9 82.7911 3.01592   2
   3  12   9 31.7668 6.12545  -1
  -3  12  10 31.7668 6.12545   2
  -4  13   9 19.8013 3.41772  -1
   4  13   8 19.8013 3.41772   2
  -3  13   9 33.1997 4.03516  -1
   3  13   8 33.1997 4.03516   2
  -2  13   9 47.3451 3.23150   2
  -1  13   9 47.6236 7.63005  -1
   1  13   9 47.6236 7.63005   2
   0  13   9 280.990 6.32860  -1
   0  13   9 280.990 6.32860   2
   1  13   9 31.4886 5.54809  -1
  -1  13   9 31.4886 5.54809   2
   2  13   9 17.7195 2.24415   2
   3  13   9 -8.0277 7.42574  -1
  -3  13  10 -8.0277 7.42574   2
  -4  14   9 49.4952 5.19034  -1
   4  14   8 49.4952 5.19034   2
  -3  14   9 56.5969 4.46200  -1
   3  14   8 56.5969 4.46200   2
  -2  14   9 0.87847 1.73676   2
  -1  14   9 33.9360 5.54549  -1
   1  14   9 33.9360 5.54549   2
   0  14   9 349.739 7.92613  -1
   0  14   9 349.739 7.92613   2
   1  14   9 17.2836 5.76824  -1
  -1  14   9 17.2836 5.76824   2
   2  14   9 -1.8563 2.89767   2
   3  14   9 137.203 4.23932   2
  -3  15   9 28.0939 4.29383  -1
   3  15   8 28.0939 4.29383   2
  -2  15   9 11.5407 2.07663   2
  -1  15   9 18.1786 6.56521  -1
   1  15   9 18.1786 6.56521   2
   0  15   9 245.710 7.58960  -1
   0  15   9 245.710 7.58960   2
   1  15   9 17.1568 5.94114  -1
  -1  15   9 17.1568 5.94114   2
   2  15   9 -0.5199 1.84883   2
  -2  16   9 3.51193 2.43783   2
  -1  16   9 76.4458 7.49485  -1
   1  16   9 76.4458 7.49485   2
   0  16   9 68.8857 5.28702  -1
   0  16   9 68.8857 5.28702   2
   1  16   9 106.817 7.32540  -1
  -1  16   9 106.817 7.32540   2
  -1  17   9 3.45192 2.49323   2
   0  17   9 161.990 7.23571  -1
   0  17   9 161.990 7.23571   2
  -5   0  10 -0.8450 2.87369   2
  -5   0  10 -0.4585 10.2174  -1
   5   0   9 -0.4585 10.2174   2
  -4   0  10 54.9476 5.76136  -1
   4   0   9 54.9476 5.76136   2
  -3   0  10 4.26862 5.54043  -1
   3   0   9 4.26862 5.54043   2
  -2   0  10 1.91673 1.93938   2
  -1   0  10 12.1630 5.29333  -1
   1   0  10 12.1630 5.29333   2
   0   0  10 638.072 14.0854  -1
   0   0  10 638.072 14.0854   2
   1   0  10 -12.441 6.91082  -1
  -1   0  10 -12.441 6.91082   2
   2   0  10 -0.4402 2.01382   2
   3   0  10 8.95595 8.16327  -1
  -3   0  11 8.95595 8.16327   2
   4   0  10 1.61511 7.11123  -1
  -4   0  11 1.61511 7.11123   2
  -5   1  10 3.27585 2.06806   2
  -4   1  10 28.8676 3.84397  -1
   4   1   9 28.8676 3.84397   2
  -3   1  10 6.14397 3.97100  -1
   3   1   9 6.14397 3.97100   2
  -2   1  10 61.0379 2.97858   2
  -1   1  10 114.959 5.34309  -1
   1   1  10 114.959 5.34309   2
   0   1  10 28.8524 2.82030  -1
   0   1  10 28.8524 2.82030   2
   1   1  10 180.897 6.80413  -1
  -1   1  10 180.897 6.80413   2
   2   1  10 10.7420 1.71602   2
   3   1  10 18.8347 5.81081  -1
  -3   1  11 18.8347 5.81081   2
   4   1  10 5.32276 4.92035  -1
  -4   1  11 5.32276 4.92035   2
  -5   2  10 4.84731 10.3569  -1
   5   2   9 4.84731 10.3569   2
  -5   2  10 6.30050 2.18573   2
  -4   2  10 19.8216 3.30148  -1
   4   2   9 19.8216 3.30148   2
  -3   2  10 77.4449 4.67494  -1
   3   2   9 77.4449 4.67494   2
  -2   2  10 36.0712 3.29287   2
  -1   2  10 189.487 5.11266  -1
   1   2  10 189.487 5.11266   2
   0   2  10 82.6160 3.47897  -1
   0   2  10 82.6160 3.47897   2
   1   2  10 170.028 6.71677  -1
  -1   2  10 170.028 6.71677   2
   2   2  10 40.1055 2.37061   2
   3   2  10 24.0974 5.82854  -1
  -3   2  11 24.0974 5.82854   2
   4   2  10 44.5652 5.37957  -1
  -4   2  11 44.5652 5.37957   2
  -4   3  10 44.7896 3.47222  -1
   4   3   9 44.7896 3.47222   2
  -3   3  10 330.948 6.03919  -1
   3   3   9 330.948 6.03919   2
  -2   3  10 204.196 6.27902   2
  -1   3  10 61.7007 3.94688  -1
   1   3  10 61.7007 3.94688   2
   0   3  10 0.03028 1.49625  -1
   0   3  10 0.03028 1.49625   2
   1   3  10 52.5819 5.44034  -1
  -1   3  10 52.5819 5.44034   2
   2   3  10 1.19905 1.10623   2
   3   3  10 1.01734 5.55874  -1
  -3   3  11 1.01734 5.55874   2
   4   3  10 40.2476 5.55026  -1
  -4   3  11 40.2476 5.55026   2
  -4   4  10 45.5795 3.85489  -1
   4   4   9 45.5795 3.85489   2
  -3   4  10 61.8755 3.83268  -1
   3   4   9 61.8755 3.83268   2
  -2   4  10 13.3656 1.97696   2
  -1   4  10 183.616 5.21349  -1
   1   4  10 183.616 5.21349   2
   0   4  10 -0.4654 1.47053  -1
   0   4  10 -0.4654 1.47053   2
   1   4  10 300.852 7.40102  -1
  -1   4  10 300.852 7.40102   2
   2   4  10 6.22423 1.27875   2
   3   4  10 10.0202 5.70156  -1
  -3   4  11 10.0202 5.70156   2
   4   4  10 29.1784 5.57827  -1
  -4   4  11 29.1784 5.57827   2
  -5   5  10 10.2907 10.2121  -1
   5   5   9 10.2907 10.2121   2
  -4   5  10 10.0806 3.57180  -1
   4   5   9 10.0806 3.57180   2
  -3   5  10 80.0184 4.55976  -1
   3   5   9 80.0184 4.55976   2
  -2   5  10 14.0849 2.05489   2
  -1   5  10 40.5143 3.69960  -1
   1   5  10 40.5143 3.69960   2
   0   5  10 40.5973 3.36938  -1
   0   5  10 40.5973 3.36938   2
   1   5  10 50.8629 4.82880  -1
  -1   5  10 50.8629 4.82880   2
   2   5  10 35.1392 2.34022   2
   3   5  10 97.2118 6.91854  -1
  -3   5  11 97.2118 6.91854   2
   4   5  10 9.82752 5.62583  -1
  -4   5  11 9.82752 5.62583   2
  -4   6  10 22.1440 3.88769  -1
   4   6   9 22.1440 3.88769   2
  -3   6  10 66.8078 4.02437  -1
   3   6   9 66.8078 4.02437   2
  -2   6  10 46.6555 3.55421   2
  -1   6  10 11.8113 4.83529  -1
   1   6  10 11.8113 4.83529   2
   0   6  10 13.3438 1.95426  -1
   0   6  10 13.3438 1.95426   2
   1   6  10 25.1022 4.47480  -1
  -1   6  10 25.1022 4.47480   2
   2   6  10 -0.6435 1.30629   2
   3   6  10 14.0436 6.07929  -1
  -3   6  11 14.0436 6.07929   2
   4   6  10 38.5571 6.08748  -1
  -4   6  11 38.5571 6.08748   2
  -4   7  10 112.196 4.93648  -1
   4   7   9 112.196 4.93648   2
  -3   7  10 28.0072 3.85515  -1
   3   7   9 28.0072 3.85515   2
  -2   7  10 93.6779 4.21146   2
  -1   7  10 225.132 11.0349  -1
   1   7  10 225.132 11.0349   2
   0   7  10 44.2021 3.45297  -1
   0   7  10 44.2021 3.45297   2
   1   7  10 147.537 6.03673  -1
  -1   7  10 147.537 6.03673   2
   2   7  10 0.80522 1.33105   2
   3   7  10 45.8907 5.86534  -1
  -3   7  11 45.8907 5.86534   2
   4   7  10 55.5376 6.35021  -1
  -4   7  11 55.5376 6.35021   2
  -5   8  10 2.60285 2.05907   2
  -4   8  10 117.578 5.17623  -1
   4   8   9 117.578 5.17623   2
  -3   8  10 4.54944 3.95783  -1
   3   8   9 4.54944 3.95783   2
  -2   8  10 315.127 6.07168   2
  -1   8  10 184.598 5.91722  -1
   1   8  10 184.598 5.91722   2
   0   8  10 17.8043 2.96489  -1
   0   8  10 17.8043 2.96489   2
   1   8  10 322.151 7.71999  -1
  -1   8  10 322.151 7.71999   2
   2   8  10 5.42859 1.51041   2
   3   8  10 22.9299 5.82344  -1
  -3   8  11 22.9299 5.82344   2
  -4   9  10 64.5295 4.75211  -1
   4   9   9 64.5295 4.75211   2
  -3   9  10 96.4283 4.65721  -1
   3   9   9 96.4283 4.65721   2
  -2   9  10 4.03821 1.55452   2
  -1   9  10 -2.3947 4.34352  -1
   1   9  10 -2.3947 4.34352   2
   0   9  10 -0.5688 1.97430  -1
   0   9  10 -0.5688 1.97430   2
   1   9  10 7.74044 4.89771  -1
  -1   9  10 7.74044 4.89771   2
   2   9  10 24.4290 2.57649   2
   3   9  10 48.1770 6.25843  -1
  -3   9  11 48.1770 6.25843   2
  -4  10  10 74.3141 5.06785  -1
   4  10   9 74.3141 5.06785   2
  -3  10  10 56.8724 4.57415  -1
   3  10   9 56.8724 4.57415   2
  -2  10  10 204.298 5.08504   2
  -1  10  10 176.908 7.41217  -1
   1  10  10 176.908 7.41217   2
   0  10  10 21.2243 3.33181  -1
   0  10  10 21.2243 3.33181   2
   1  10  10 145.948 6.58853  -1
  -1  10  10 145.948 6.58853   2
   2  10  10 1.43922 3.35917   2
   3  10  10 4.31698 6.46080  -1
  -3  10  11 4.31698 6.46080   2
  -4  11  10 25.9671 4.20465  -1
   4  11   9 25.9671 4.20465   2
  -3  11  10 74.6458 4.86190  -1
   3  11   9 74.6458 4.86190   2
  -2  11  10 7.13978 1.94389   2
  -1  11  10 115.930 6.85927  -1
   1  11  10 115.930 6.85927   2
   0  11  10 1.18236 1.79829  -1
   0  11  10 1.18236 1.79829   2
   1  11  10 68.7606 6.27733  -1
  -1  11  10 68.7606 6.27733   2
   2  11  10 29.4300 7.61780   2
   3  11  10 -1.7530 1.87124   2
  -3  12  10 12.2125 4.79520  -1
   3  12   9 12.2125 4.79520   2
  -2  12  10 10.2164 2.45112   2
  -1  12  10 21.9451 5.85875  -1
   1  12  10 21.9451 5.85875   2
   0  12  10 93.0902 4.79552  -1
   0  12  10 93.0902 4.79552   2
   1  12  10 18.7465 5.92738  -1
  -1  12  10 18.7465 5.92738   2
   2  12  10 0.65141 2.43296   2
  -3  13  10 -7.8671 6.13910  -1
   3  13   9 -7.8671 6.13910   2
  -2  13  10 14.8332 2.64652   2
  -1  13  10 16.6605 6.57568  -1
   1  13  10 16.6605 6.57568   2
   0  13  10 -0.2095 2.06212  -1
   0  13  10 -0.2095 2.06212   2
   1  13  10 16.5008 6.19954  -1
  -1  13  10 16.5008 6.19954   2
   2  13  10 -0.6625 2.05305   2
  -2  14  10 18.7245 2.85064   2
  -1  14  10 39.8657 7.38427  -1
   1  14  10 39.8657 7.38427   2
   0  14  10 42.6084 4.68457  -1
   0  14  10 42.6084 4.68457   2
   1  14  10 96.8886 9.77043  -1
  -1  14  10 96.8886 9.77043   2
  -1  15  10 4.00163 2.68819   2
   0  15  10 39.1573 5.04870  -1
   0  15  10 39.1573 5.04870   2
  -5   0  11 9.98063 4.39994   2
  -4   0  11 -1.0060 5.92057  -1
   4   0  10 -1.0060 5.92057   2
  -3   0  11 11.2356 6.61990  -1
   3   0  10 11.2356 6.61990   2
  -2   0  11 3.42593 2.85914   2
  -1   0  11 21.5934 6.12560  -1
   1   0  11 21.5934 6.12560   2
   0   0  11 2.86995 2.16790  -1
   0   0  11 2.86995 2.16790   2
   1   0  11 12.7155 7.45957  -1
  -1   0  11 12.7155 7.45957   2
   2   0  11 2.81814 2.50650   2
   3   0  11 15.5446 9.91076  -1
  -3   0  12 15.5446 9.91076   2
  -5   1  11 -0.6047 2.86769   2
  -4   1  11 12.6274 4.29699  -1
   4   1  10 12.6274 4.29699   2
  -3   1  11 15.5216 4.72726  -1
   3   1  10 15.5216 4.72726   2
  -2   1  11 59.1098 4.43998   2
  -1   1  11 14.6229 4.78336  -1
   1   1  11 14.6229 4.78336   2
   0   1  11 53.1658 3.43998  -1
   0   1  11 53.1658 3.43998   2
   1   1  11 22.2302 5.32368  -1
  -1   1  11 22.2302 5.32368   2
   2   1  11 23.5413 3.16746   2
   3   1  11 27.1819 7.01214  -1
  -3   1  12 27.1819 7.01214   2
  -5   2  11 2.59601 2.84122   2
  -4   2  11 81.4974 4.82337  -1
   4   2  10 81.4974 4.82337   2
  -3   2  11 20.3577 4.63986  -1
   3   2  10 20.3577 4.63986   2
  -2   2  11 3.89703 1.93921   2
  -1   2  11 56.9992 4.57822  -1
   1   2  11 56.9992 4.57822   2
   0   2  11 2.61819 1.71709  -1
   0   2  11 2.61819 1.71709   2
   1   2  11 67.5854 5.81622  -1
  -1   2  11 67.5854 5.81622   2
   2   2  11 3.60576 1.68054   2
   3   2  11 19.6948 6.80415  -1
  -3   2  12 19.6948 6.80415   2
  -4   3  11 73.7556 4.79162  -1
   4   3  10 73.7556 4.79162   2
  -3   3  11 1.37784 5.60553  -1
   3   3  10 1.37784 5.60553   2
  -2   3  11 12.0034 2.31863   2
  -1   3  11 127.936 5.15794  -1
   1   3  11 127.936 5.15794   2
   0   3  11 36.5906 3.55652  -1
   0   3  11 36.5906 3.55652   2
   1   3  11 99.8555 6.38460  -1
  -1   3  11 99.8555 6.38460   2
   2   3  11 48.9706 3.09333   2
   3   3  11 1.62722 6.99995  -1
  -3   3  12 1.62722 6.99995   2
  -4   4  11 30.4851 4.45856  -1
   4   4  10 30.4851 4.45856   2
  -3   4  11 23.2957 4.59901  -1
   3   4  10 23.2957 4.59901   2
  -2   4  11 -0.3664 1.91056   2
  -1   4  11 5.69438 4.31421  -1
   1   4  11 5.69438 4.31421   2
   0   4  11 10.7089 2.06758  -1
   0   4  11 10.7089 2.06758   2
   1   4  11 3.47539 5.41927  -1
  -1   4  11 3.47539 5.41927   2
   2   4  11 32.1755 3.88062   2
   3   4  11 59.9905 7.44954  -1
  -3   4  12 59.9905 7.44954   2
  -4   5  11 10.4452 4.41436  -1
   4   5  10 10.4452 4.41436   2
  -3   5  11 99.5317 5.86718  -1
   3   5  10 99.5317 5.86718   2
  -2   5  11 9.97310 2.00591   2
  -1   5  11 19.2131 5.66575  -1
   1   5  11 19.2131 5.66575   2
   0   5  11 1.94218 1.81612  -1
   0   5  11 1.94218 1.81612   2
   1   5  11 3.63605 5.73494  -1
  -1   5  11 3.63605 5.73494   2
   2   5  11 16.3759 4.02413   2
   3   5  11 6.09552 7.34383  -1
  -3   5  12 6.09552 7.34383   2
  -4   6  11 31.4350 5.79468  -1
   4   6  10 31.4350 5.79468   2
  -3   6  11 7.94836 5.80540  -1
   3   6  10 7.94836 5.80540   2
  -2   6  11 49.7206 4.05115   2
  -1   6  11 53.5704 5.90097  -1
   1   6  11 53.5704 5.90097   2
   0   6  11 2.03177 1.87330  -1
   0   6  11 2.03177 1.87330   2
   1   6  11 39.3210 5.59685  -1
  -1   6  11 39.3210 5.59685   2
   2   6  11 2.59767 3.83359   2
   3   6  11 103.478 4.87255   2
  -4   7  11 30.6454 5.93099  -1
   4   7  10 30.6454 5.93099   2
  -3   7  11 19.6624 6.16070  -1
   3   7  10 19.6624 6.16070   2
  -2   7  11 4.00987 2.03503   2
  -1   7  11 26.4853 5.26565  -1
   1   7  11 26.4853 5.26565   2
   0   7  11 14.9892 2.23471  -1
   0   7  11 14.9892 2.23471   2
   1   7  11 25.5443 5.62010  -1
  -1   7  11 25.5443 5.62010   2
   2   7  11 -2.7868 4.04979   2
  -4   8  11 37.8456 4.33136   2
  -3   8  11 25.3072 5.24773  -1
   3   8  10 25.3072 5.24773   2
  -2   8  11 3.10804 2.79772   2
  -1   8  11 35.4728 5.74624  -1
   1   8  11 35.4728 5.74624   2
   0   8  11 34.8531 3.81808  -1
   0   8  11 34.8531 3.81808   2
   1   8  11 53.8668 6.53174  -1
  -1   8  11 53.8668 6.53174   2
   2   8  11 55.6230 5.06898   2
  -3   9  11 79.0528 5.87559  -1
   3   9  10 79.0528 5.87559   2
  -2   9  11 43.1337 4.30085   2
  -1   9  11 27.8021 5.88032  -1
   1   9  11 27.8021 5.88032   2
   0   9  11 23.2539 3.90276  -1
   0   9  11 23.2539 3.90276   2
   1   9  11 25.6769 5.86971  -1
  -1   9  11 25.6769 5.86971   2
   2   9  11 87.4668 5.32607   2
  -3  10  11 2.12992 5.75055  -1
   3  10  10 2.12992 5.75055   2
  -2  10  11 2.59025 2.32972   2
  -1  10  11 -1.1644 6.78143  -1
   1  10  11 -1.1644 6.78143   2
   0  10  11 0.14282 2.75045  -1
   0  10  11 0.14282 2.75045   2
   1  10  11 9.63138 5.92185  -1
  -1  10  11 9.63138 5.92185   2
  -2  11  11 0.16535 2.35930   2
  -1  11  11 33.9254 7.41021  -1
   1  11  11 33.9254 7.41021   2
   0  11  11 11.3577 2.54654  -1
   0  11  11 11.3577 2.54654   2
   1  11  11 12.6275 9.00117  -1
  -1  11  11 12.6275 9.00117   2
  -1  12  11 3.89728 2.51104   2
   0  12  11 80.3071 5.52929  -1
   0  12  11 80.3071 5.52929   2
  -3   0  12 37.6963 7.71720  -1
   3   0  11 37.6963 7.71720   2
  -2   0  12 35.7067 6.92962   2
  -1   0  12 21.7900 9.63289  -1
   1   0  12 21.7900 9.63289   2
   0   0  12 0.16132 2.91779  -1
   0   0  12 0.16132 2.91779   2
   1   0  12 11.6775 9.08006  -1
  -1   0  12 11.6775 9.08006   2
   2   0  12 6.49477 3.06338   2
  -3   1  12 22.8966 5.64924  -1
   3   1  11 22.8966 5.64924   2
  -2   1  12 36.1203 4.93604   2
  -1   1  12 7.60163 6.75150  -1
   1   1  12 7.60163 6.75150   2
   0   1  12 13.4770 2.40358  -1
   0   1  12 13.4770 2.40358   2
   1   1  12 13.2510 6.43360  -1
  -1   1  12 13.2510 6.43360   2
   2   1  12 7.26373 2.62117   2
  -3   2  12 27.0100 5.58123  -1
   3   2  11 27.0100 5.58123   2
  -2   2  12 0.35236 2.49084   2
  -1   2  12 34.5031 7.01071  -1
   1   2  12 34.5031 7.01071   2
   0   2  12 107.134 5.68584  -1
   0   2  12 107.134 5.68584   2
   1   2  12 40.9212 6.76159  -1
  -1   2  12 40.9212 6.76159   2
   2   2  12 31.7177 3.91500   2
  -3   3  12 8.94699 5.57787  -1
   3   3  11 8.94699 5.57787   2
  -2   3  12 13.3912 2.86041   2
  -1   3  12 20.9069 9.75628  -1
   1   3  12 20.9069 9.75628   2
   0   3  12 26.5119 6.39075  -1
   0   3  12 26.5119 6.39075   2
   1   3  12 68.5414 7.07729  -1
  -1   3  12 68.5414 7.07729   2
   2   3  12 0.90570 2.36723   2
  -3   4  12 88.3251 7.42410  -1
   3   4  11 88.3251 7.42410   2
  -2   4  12 37.2446 5.01571   2
  -1   4  12 35.1554 7.16828  -1
   1   4  12 35.1554 7.16828   2
   0   4  12 6.95373 2.56267  -1
   0   4  12 6.95373 2.56267   2
   1   4  12 27.5679 6.93621  -1
  -1   4  12 27.5679 6.93621   2
  -3   5  12 -6.0356 9.97822  -1
   3   5  11 -6.0356 9.97822   2
  -2   5  12 3.53397 2.66243   2
  -1   5  12 35.4663 7.54683  -1
   1   5  12 35.4663 7.54683   2
   0   5  12 48.8734 5.03756  -1
   0   5  12 48.8734 5.03756   2
   1   5  12 45.1626 7.16285  -1
  -1   5  12 45.1626 7.16285   2
  -2   6  12 3.19541 2.77203   2
  -1   6  12 32.2795 7.72753  -1
   1   6  12 32.2795 7.72753   2
   0   6  12 117.185 5.52606  -1
   0   6  12 117.185 5.52606   2
   1   6  12 35.0986 7.59067  -1
  -1   6  12 35.0986 7.59067   2
  -2   7  12 9.96488 2.59651   2
  -1   7  12 13.8217 2.68063   2
   0   7  12 177.824 6.51942  -1
   0   7  12 177.824 6.51942   2
  -1   8  12 85.8194 5.33393   2
   0   8  12 47.8768 5.67466  -1
   0   8  12 47.8768 5.67466   2
   0   0   0    0.00    0.00   0
;
_shelx_hkl_checksum     41818
_shelx_res_file
;
TITL skd88d.res in P2(1)/n
    shelx.res
    created by SHELXL-2016/6 at 10:24:18 on 09-Dec-2016
CELL 0.71073 6.9633 19.5008 10.2031 90.000 95.196 90.000
ZERR 4.0000 0.0003 0.0009 0.0005 0.000 0.002 0.000
LATT 1
SYMM 0.5-X, 0.5+Y, 0.5-Z
SFAC C H N O
UNIT 56 52 12 20
MERG 2
OMIT 0 52
FMAP 2
GRID
PLAN 10
TEMP 24
SIZE 0.1 0.13 0.16
EQIV $1 -0.5+X,0.5-Y,-0.5+Z
DFIX 0.82 O1 H1
HTAB O1 N3
HTAB N2 O3_$1
HTAB C5 O3_$1
HTAB C7 O2_$1
BOND $H
CONF
L.S. 10
ACTA
WGHT    0.060600    0.302900
BASF   0.62795
FVAR       1.59781
O1    4    0.374441    0.452255    0.806483    11.00000    0.07923    0.03933 =
         0.04002    0.00146    0.00122    0.02203
H1    2    0.344404    0.437937    0.723452    11.00000   -1.50000
O2    4    0.608180    0.289178    1.007444    11.00000    0.06507    0.04157 =
         0.03221    0.00442   -0.00644    0.00670
O3    4    0.611919    0.224902    0.832257    11.00000    0.11576    0.03203 =
         0.04537   -0.00176   -0.02377    0.01819
O4    4    0.018802    0.672175    0.250709    11.00000    0.07719    0.04483 =
         0.11962    0.02418   -0.00107    0.01295
O5    4   -0.000404    0.612967    0.071751    11.00000    0.09578    0.07911 =
         0.08064    0.04837   -0.01378    0.00127
N1    3    0.034947    0.618379    0.191724    11.00000    0.04379    0.04980 =
         0.08891    0.03399    0.00088    0.00111
N2    3    0.312024    0.384976    0.465722    11.00000    0.05555    0.02970 =
         0.03172    0.00254   -0.01008   -0.00146
H2    2    0.268069    0.347370    0.432116    11.00000   -1.20000
N3    3    0.358114    0.384753    0.600238    11.00000    0.03984    0.03269 =
         0.03025    0.00470   -0.00391   -0.00181
C1    1    0.101470    0.557929    0.266696    11.00000    0.03822    0.03969 =
         0.05628    0.02100   -0.00161   -0.00063
C2    1    0.169345    0.564402    0.396725    11.00000    0.04364    0.03117 =
         0.05865    0.00477    0.00594   -0.00231
AFIX  43
H2A   2    0.167336    0.606928    0.437835    11.00000   -1.20000
AFIX   0
C3    1    0.240565    0.507810    0.466448    11.00000    0.04266    0.03469 =
         0.03890    0.00251   -0.00174   -0.00363
AFIX  43
H3    2    0.289862    0.512366    0.553813    11.00000   -1.20000
AFIX   0
C4    1    0.238326    0.443674    0.405312    11.00000    0.03489    0.03078 =
         0.03451    0.00680   -0.00254   -0.00297
C5    1    0.163624    0.438269    0.273273    11.00000    0.06099    0.03834 =
         0.03711    0.00422   -0.00685   -0.00129
AFIX  43
H5    2    0.158976    0.395663    0.232158    11.00000   -1.20000
AFIX   0
C6    1    0.097808    0.494827    0.204665    11.00000    0.06112    0.05158 =
         0.03958    0.01344   -0.01024   -0.00177
AFIX  43
H6    2    0.050752    0.491001    0.116717    11.00000   -1.20000
AFIX   0
C7    1    0.537920    0.277940    0.576199    11.00000    0.06011    0.04008 =
         0.03425   -0.00309   -0.00521    0.00879
AFIX 137
H7A   2    0.454884    0.238623    0.575635    11.00000   -1.50000
H7B   2    0.664122    0.265763    0.614883    11.00000   -1.50000
H7C   2    0.546326    0.293406    0.487576    11.00000   -1.50000
AFIX   0
C8    1    0.457398    0.334191    0.655051    11.00000    0.03641    0.02774 =
         0.03436    0.00142   -0.00265   -0.00307
C9    1    0.572272    0.281485    0.872014    11.00000    0.05470    0.03308 =
         0.03286    0.00204   -0.00832    0.00111
C10   1    0.494204    0.338507    0.797925    11.00000    0.03684    0.03013 =
         0.03069    0.00229   -0.00243   -0.00057
C11   1    0.451586    0.398481    0.866524    11.00000    0.04579    0.03372 =
         0.03705    0.00240    0.00282    0.00510
C12   1    0.496831    0.402108    1.005387    11.00000    0.06698    0.04497 =
         0.03542   -0.00483    0.00531    0.00984
AFIX  43
H12   2    0.472308    0.442214    1.050290    11.00000   -1.20000
AFIX   0
C13   1    0.573610    0.348657    1.070783    11.00000    0.05502    0.04937 =
         0.03043   -0.00082    0.00204    0.00412
C14   1    0.631590    0.343670    1.214874    11.00000    0.09654    0.07735 =
         0.03119   -0.00178   -0.00264    0.01559
AFIX 137
H14A  2    0.564868    0.306098    1.251241    11.00000   -1.50000
H14B  2    0.599050    0.385539    1.257136    11.00000   -1.50000
H14C  2    0.768155    0.336166    1.228953    11.00000   -1.50000
AFIX   0
HKLF 5
REM  skd88d.res in P2(1)/n
REM R1 =  0.0433 for    2302 Fo > 4sig(Fo)  and  0.0520 for all    2696 data
REM    208 parameters refined using      1 restraints
END
WGHT      0.0611      0.2985
REM Highest difference peak  0.181,  deepest hole -0.197,  1-sigma level  0.035
Q1    1   0.4929  0.3621  0.8234  11.00000  0.05    0.18
Q2    1   0.3061  0.4180  0.6481  11.00000  0.05    0.17
Q3    1   0.4913  0.3135  0.8285  11.00000  0.05    0.16
Q4    1   0.0559  0.6900  0.3337  11.00000  0.05    0.16
Q5    1   0.1264  0.5274  0.2362  11.00000  0.05    0.13
Q6    1   0.5287  0.4745  1.0823  11.00000  0.05    0.12
Q7    1   0.4932  0.3395  0.7240  11.00000  0.05    0.12
Q8    1   0.2185  0.4729  0.4435  11.00000  0.05    0.12
Q9    1   0.7025  0.2948  1.2673  11.00000  0.05    0.11
Q10   1   0.1418  0.5636  0.3217  11.00000  0.05    0.11
;
_shelx_res_checksum     95789
