# Supplementary material for: Crystal structure of (E)-4-hy­droxy-6-methyl-3-{1-[2-(4-nitro­phen­yl)hydrazinyl­idene]eth­yl}-2H-pyran-2-one
Source: Acta Crystallogr E Crystallogr Commun. 2017 Jan 20;73(Pt 2):223–6. doi: 10.1107/S2056989017000639 (PMC5290570; doi:10.1107/S2056989017000639)
Supplement: Supplementary file 2 [file e-73-00223-Isup2.hkl]

data_I                                                                          
_shelx_title ' skd88d.res in P2(1)/n'                                           
_shelx_refln_list_code          4                                               
_shelx_F_calc_maximum       64.66                                               
_exptl_crystal_F_000       632.00                                               
_reflns_d_resolution_high  0.8110                                               
                                                                                
loop_                                                                           
 _space_group_symop_operation_xyz                                               
 'x, y, z'                                                                      
 '-x+1/2, y+1/2, -z+1/2'                                                        
 '-x, -y, -z'                                                                   
 'x-1/2, -y-1/2, z-1/2'                                                         
                                                                                
_cell_length_a     6.9633                                                       
_cell_length_b    19.5008                                                       
_cell_length_c    10.2031                                                       
_cell_angle_alpha  90.000                                                       
_cell_angle_beta   95.196                                                       
_cell_angle_gamma  90.000                                                       
                                                                                
_shelx_F_squared_multiplier     1.000                                           
                                                                                
loop_                                                                           
 _refln_index_h                                                                 
 _refln_index_k                                                                 
 _refln_index_l                                                                 
 _refln_F_squared_calc                                                          
 _refln_F_squared_meas                                                          
 _refln_F_squared_sigma                                                         
 _refln_observed_status                                                         
   4   0   0          0.25         -1.29         0.97 o                         
   6   0   0          6.04         26.93         1.90 o                         
  -8   0   2          7.83          7.46         1.48 o                         
   1   1   0        172.46        139.57         2.13 o                         
   2   1   0        575.22        532.98         7.93 o                         
   3   1   0          9.82          5.14         0.34 o                         
  -4   1   1        163.87        148.88         2.83 o                         
   5   1   0         12.16         10.95         0.65 o                         
   6   1   0         69.33         69.64         1.60 o                         
  -7   1   2          7.30          7.61         0.81 o                         
  -8   1   2         23.56         21.18         1.11 o                         
   1   2   0        493.39        447.31         6.63 o                         
   3   2   0        452.25        413.59         4.40 o                         
  -3   2   1        529.20        476.86        12.62 o                         
  -4   2   1         19.86         23.25         0.68 o                         
   5   2   0         45.95         41.14         1.14 o                         
   6   2   0          1.68          2.52         0.43 o                         
  -7   2   2          6.43          7.75         0.68 o                         
  -8   2   2          6.98          7.24         1.32 o                         
   3   3   0        454.71        443.25         4.69 o                         
  -4   3   1        615.45        612.56         6.01 o                         
   5   3   0         40.51         37.91         0.90 o                         
   6   3   0          0.07          1.54         0.27 o                         
  -7   3   2         14.00         14.29         1.02 o                         
  -8   3   2          7.48          9.09         1.27 o                         
   3   4   0        334.39        296.97         2.89 o                         
  -4   4   1       2049.32       2034.09        24.34 o                         
   5   4   0          8.04          6.44         0.38 o                         
   6   4   0        311.31        298.09         2.85 o                         
  -7   4   2         11.39         12.25         1.16 o                         
  -8   4   2         12.35         15.40         1.19 o                         
   1   5   0        190.44        151.11         1.12 o                         
   2   5   0         24.08         21.86         0.45 o                         
   3   5   0        232.75        226.77         2.34 o                         
  -4   5   1        903.85        899.92         9.54 o                         
   5   5   0          4.42          6.10         0.36 o                         
   6   5   0        132.92        137.16         1.53 o                         
  -7   5   2         10.16          7.62         1.13 o                         
  -8   5   2         20.48         20.78         1.42 o                         
   0   6   0        401.48        350.70         3.86 o                         
   1   6   0        194.57        188.01         1.39 o                         
   2   6   0        170.15        195.37         2.59 o                         
   3   6   0        101.14        106.91         1.25 o                         
  -4   6   1        110.99        106.01         1.54 o                         
   5   6   0          1.17          1.23         0.19 o                         
   6   6   0         32.50         41.43         0.75 o                         
  -7   6   2         43.70         48.61         1.10 o                         
  -8   6   2         18.08         19.48         1.33 o                         
   1   7   0        108.45         78.22         0.81 o                         
   2   7   0         38.31         39.34         0.81 o                         
   3   7   0        649.42        635.77         5.94 o                         
  -3   7   1        436.90        445.23         9.63 o                         
  -4   7   1        369.99        388.91         5.05 o                         
   5   7   0         13.79         12.53         0.54 o                         
   6   7   0          5.41          5.90         0.58 o                         
  -7   7   2         22.27         26.89         0.92 o                         
  -8   7   2         20.90         26.06         2.96 o                         
   0   8   0         54.04         61.70         0.92 o                         
   1   8   0         29.91         33.79         0.41 o                         
   2   8   0         50.12         54.94         1.06 o                         
   3   8   0         81.89         63.59         0.93 o                         
  -3   8   1        118.99        107.40         2.73 o                         
  -4   8   1        238.02        242.74         3.41 o                         
   5   8   0         36.93         34.58         0.74 o                         
   6   8   0          0.19          0.00         0.32 o                         
  -7   8   2         66.30         77.63         3.19 o                         
  -8   8   2          4.18          7.43         3.75 o                         
   1   9   0          2.52          2.93         0.18 o                         
   2   9   0          9.19          6.79         0.29 o                         
   3   9   0        318.22        352.98         3.56 o                         
  -4   9   1         74.95         76.74         1.54 o                         
   5   9   0          9.46         11.50         0.74 o                         
   6   9   0          2.27         20.01         0.98 o                         
  -7   9   2         39.38         45.05         2.48 o                         
   0  10   0         30.71         33.99         0.61 o                         
   1  10   0         72.94         73.83         0.73 o                         
   2  10   0        145.55        131.40         1.54 o                         
   3  10   0          1.94          2.80         0.30 o                         
  -4  10   1         89.47         86.65         1.35 o                         
   5  10   0        232.58        240.85         3.15 o                         
   6  10   0          1.55          1.58         0.76 o                         
  -7  10   2        146.35        163.50         4.12 o                         
   1  11   0         79.12         71.62         0.80 o                         
   2  11   0          0.00          0.00         0.17 o                         
   3  11   0          4.31          3.00         0.32 o                         
  -4  11   1        230.68        228.97         2.78 o                         
   5  11   0         34.24         35.76         1.29 o                         
   6  11   0          6.12          8.76         0.89 o                         
  -7  11   2          9.36          9.42         2.44 o                         
   0  12   0        325.47        347.08         3.91 o                         
   1  12   0          7.80          5.98         0.31 o                         
   2  12   0         49.44         50.03         0.86 o                         
   3  12   0        282.19        292.04         3.17 o                         
  -4  12   1        195.03        200.51         2.11 o                         
   5  12   0          0.75          1.79         0.52 o                         
   6  12   0          5.96          9.14         0.97 o                         
  -7  12   2        109.86        111.55         3.84 o                         
   1  13   0         16.42         16.60         0.44 o                         
   2  13   0        103.17        105.72         1.43 o                         
   3  13   0        789.42        795.12         7.63 o                         
  -4  13   1        179.48        195.03         2.13 o                         
   5  13   0         25.47         25.84         1.19 o                         
   6  13   0         73.31         71.15         2.19 o                         
  -7  13   2          2.58          1.86         2.74 o                         
   0  14   0         41.65         44.81         1.12 o                         
   1  14   0        148.85        141.10         1.39 o                         
   2  14   0        134.19        137.86         1.77 o                         
   3  14   0        126.99        134.69         1.88 o                         
  -4  14   1        497.45        528.01         6.79 o                         
   5  14   0          7.63          7.42         0.82 o                         
   6  14   0         70.03         69.93         2.49 o                         
   1  15   0        338.43        347.99         3.08 o                         
   2  15   0       1223.57       1214.98        11.30 o                         
   3  15   0          5.07         11.97         0.93 o                         
  -3  15   1        629.16        672.86        14.61 o                         
  -4  15   1        256.73        272.49         3.19 o                         
   5  15   0         13.30         10.94         0.94 o                         
   6  15   0          1.87          0.50         0.91 o                         
   0  16   0         12.11         14.37         0.76 o                         
   1  16   0        427.11        424.32         3.45 o                         
   2  16   0        570.73        587.87         5.85 o                         
  -4  16   1         18.55         20.31         1.88 o                         
   5  16   0          1.79          2.44         0.38 o                         
   6  16   0          2.41          2.21         1.13 o                         
   1  17   0        384.16        396.76         3.32 o                         
   2  17   0          4.24          3.64         0.45 o                         
  -3  17   1         17.46         15.16         2.39 o                         
  -4  17   1          5.20          6.61         1.11 o                         
   5  17   0          3.98          2.30         0.46 o                         
   6  17   0          0.52          1.41         1.03 o                         
   0  18   0       4181.32       3916.98        45.20 o                         
   1  18   0          5.04          9.74         0.70 o                         
   2  18   0         72.71         80.74         1.42 o                         
  -3  18   1         24.51         26.17         1.79 o                         
  -4  18   1          5.99          7.27         1.38 o                         
   5  18   0         27.06         28.39         1.12 o                         
   1  19   0        190.23        199.42         2.51 o                         
   2  19   0          3.17          1.18         0.46 o                         
  -3  19   1          3.50          3.09         1.59 o                         
  -4  19   1         13.43         16.30         1.87 o                         
   5  19   0          0.02          0.24         0.72 o                         
   0  20   0          7.36          5.80         0.79 o                         
   1  20   0          0.63          0.16         0.40 o                         
   2  20   0         20.27         20.30         1.01 o                         
  -3  20   1         82.57         89.83         2.34 o                         
  -4  20   1          0.23          0.00         2.09 o                         
   1  21   0          2.56          3.16         0.52 o                         
   2  21   0         28.25         28.48         1.13 o                         
  -3  21   1         10.26          8.36         2.04 o                         
  -4  21   1          2.58          0.31         1.73 o                         
   0  22   0         63.81         69.17         2.32 o                         
   1  22   0          3.15          2.87         0.56 o                         
   2  22   0          0.42          0.42         0.58 o                         
  -3  22   1         19.34         22.34         3.06 o                         
   1  23   0          2.65          5.35         0.72 o                         
   2  23   0         10.97          8.09         1.05 o                         
   0  24   0          5.08          4.34         1.69 o                         
  -7   0   1          6.37          6.78         2.47 o                         
  -5   0   1        317.35        323.10         5.30 o                         
   4   0   0          0.42          2.54         0.85 o                         
  -3   0   1        205.30        210.45         3.48 o                         
  -1   0   1        108.56         89.12         0.98 o                         
   3   0   1         51.21         43.54         1.52 o                         
  -4   0   2        967.04        930.10        11.45 o                         
   5   0   1         34.35         31.62         1.24 o                         
  -7   0   3         13.96         14.89         1.39 o                         
  -8   1   1          1.66          0.70         1.92 o                         
  -7   1   1         12.33         12.45         1.81 o                         
  -6   1   1          0.22          0.22         0.38 o                         
  -5   1   1         13.65         13.28         0.65 o                         
   4   1   0        152.58        139.01         1.83 o                         
  -3   1   1        131.68        157.41         2.23 o                         
   0   1   1         77.35         85.18         1.12 o                         
   2   1   1        121.25        117.08         1.35 o                         
   3   1   1        854.84        774.58        15.97 o                         
  -4   1   2       1027.17       1000.19         9.49 o                         
   5   1   1          3.64          3.64         0.41 o                         
   6   1   1          3.73          3.69         0.48 o                         
  -7   1   3         16.08         14.65         0.88 o                         
  -8   1   3          4.95          5.64         1.04 o                         
  -8   2   1          1.69          2.28         1.60 o                         
  -7   2   1          6.10          7.36         0.71 o                         
  -6   2   1          8.62          8.42         0.72 o                         
  -5   2   1        155.82        157.07         1.78 o                         
   4   2   0         11.87         14.68         0.85 o                         
  -1   2   1        468.66        426.96         4.38 o                         
   1   2   1         55.61         45.53         0.62 o                         
   2   2   1        817.74        731.18         7.30 o                         
   3   2   1          7.54         11.67         0.57 o                         
  -3   2   2         27.12         23.63         0.94 o                         
  -4   2   2       2344.43       2195.91        32.25 o                         
   5   2   1        164.18        173.01         2.71 o                         
   6   2   1         93.57         97.06         1.68 o                         
  -7   2   3          1.72          1.60         0.80 o                         
  -8   2   3          2.52          1.67         1.04 o                         
  -8   3   1         92.68         87.94         1.72 o                         
  -7   3   1         21.83         22.43         1.42 o                         
  -6   3   1          0.74          0.22         0.19 o                         
  -5   3   1         11.75         12.19         0.32 o                         
   4   3   0        490.07        493.52         6.29 o                         
  -3   3   1       1296.15       1199.36        14.34 o                         
  -2   3   1         43.39         46.76         0.43 o                         
  -1   3   1        672.68        602.81         5.00 o                         
   1   3   1        792.09        713.43        14.11 o                         
   2   3   1          2.74          2.41         0.17 o                         
   3   3   1         52.26         54.49         1.17 o                         
  -4   3   2       1347.60       1331.14        13.95 o                         
   5   3   1          0.00          0.14         0.21 o                         
   6   3   1        162.57        168.09         2.39 o                         
  -7   3   3          0.70          0.03         0.82 o                         
  -8   3   3          5.66          5.33         1.37 o                         
  -8   4   1          5.10          6.16         1.12 o                         
  -7   4   1         13.91         16.44         0.92 o                         
  -6   4   1         28.35         23.24         0.65 o                         
  -5   4   1          0.00          0.00         0.19 o                         
   4   4   0       1470.28       1481.24        13.87 o                         
  -3   4   1       1932.02       1837.11        37.91 o                         
  -2   4   1        955.76        857.99        10.22 o                         
  -1   4   1        351.13        344.83         2.72 o                         
   0   4   1         76.35         65.26         0.76 o                         
   2   4   1          9.78          9.93         0.24 o                         
   3   4   1          3.20          2.93         0.27 o                         
  -4   4   2        178.66        186.80         2.06 o                         
   5   4   1          3.95          5.22         0.44 o                         
   6   4   1         17.05         14.45         0.66 o                         
  -7   4   3         10.53         10.29         1.12 o                         
  -8   4   3          3.10          4.76         1.70 o                         
  -8   5   1         25.40         24.42         1.58 o                         
  -7   5   1         52.71         44.98         0.99 o                         
  -6   5   1          7.03          6.23         0.48 o                         
  -5   5   1          0.33          0.99         0.24 o                         
   4   5   0        553.48        550.35         5.31 o                         
  -3   5   1        422.80        412.80         3.73 o                         
  -2   5   1       1477.30       1250.89        14.78 o                         
  -1   5   1        469.28        440.12         3.22 o                         
   0   5   1        142.19        138.98         1.35 o                         
   2   5   1        900.35        873.46         8.87 o                         
  -3   5   2          5.97          3.61         0.89 o                         
   3   5   1          0.00          0.00         0.24 o                         
  -4   5   2        899.70        854.88         9.62 o                         
   5   5   1         12.42         15.30         0.54 o                         
   6   5   1          6.51          4.93         0.53 o                         
  -7   5   3         38.44         40.82         1.24 o                         
  -8   5   3         34.35         33.02         1.95 o                         
  -8   6   1          3.89          6.11         1.38 o                         
  -7   6   1          6.09          5.91         0.82 o                         
  -6   6   1         16.67         13.20         0.53 o                         
  -5   6   1          0.11          0.00         0.18 o                         
   4   6   0        185.62        183.67         2.06 o                         
  -3   6   1         40.72         46.73         0.68 o                         
  -2   6   1        310.57        279.58         2.47 o                         
  -1   6   1        250.77        251.44         1.94 o                         
   0   6   1         77.68         85.37         0.79 o                         
   1   6   1        986.48        907.11         9.20 o                         
   2   6   1          6.40         10.46         0.28 o                         
  -3   6   2        175.60        180.39         2.95 o                         
  -4   6   2        640.66        715.84         7.69 o                         
   5   6   1          4.49          2.91         0.31 o                         
   6   6   1          8.91          7.86         0.54 o                         
  -7   6   3         11.84          9.86         1.50 o                         
  -8   6   3         44.42         43.50         2.02 o                         
  -7   7   1          0.73          0.28         0.87 o                         
  -6   7   1         61.21         62.64         1.08 o                         
  -5   7   1        240.04        252.52         2.70 o                         
   4   7   0        259.01        271.18         3.19 o                         
  -2   7   1          2.06          1.31         0.17 o                         
  -1   7   1        302.32        318.24         2.44 o                         
   0   7   1          0.30          0.39         0.13 o                         
   1   7   1        274.37        286.53         2.58 o                         
   2   7   1        222.02        238.60         2.42 o                         
  -3   7   2         55.45         57.46         1.77 o                         
  -4   7   2        182.10        188.59         2.35 o                         
   5   7   1         17.38         16.90         0.62 o                         
   6   7   1          8.64          5.73         0.70 o                         
  -7   7   3         21.75         20.61         1.88 o                         
  -8   7   3         24.13         26.89         2.94 o                         
  -7   8   1         27.39         32.62         1.05 o                         
  -6   8   1        121.53        120.14         1.62 o                         
  -5   8   1         72.55         75.97         1.38 o                         
   4   8   0        176.75        175.61         2.05 o                         
  -2   8   1         22.42         21.15         0.46 o                         
  -1   8   1        594.02        527.71         3.94 o                         
   0   8   1        129.16        154.28         1.33 o                         
   1   8   1       1279.67       1291.81        11.69 o                         
   2   8   1        169.68        191.56         1.78 o                         
  -3   8   2        366.25        388.01         8.40 o                         
  -4   8   2         76.84         76.26         1.49 o                         
   5   8   1          0.23          0.08         0.27 o                         
   6   8   1          7.58          4.80         0.54 o                         
  -7   8   3          6.25          1.36         1.94 o                         
  -7   9   1         38.26         38.81         2.09 o                         
  -6   9   1         13.56         15.50         0.96 o                         
  -5   9   1          2.65          2.95         0.42 o                         
   4   9   0         44.97         48.75         1.04 o                         
  -3   9   1          0.76          0.65         0.21 o                         
  -2   9   1         33.67         30.94         0.52 o                         
  -1   9   1         10.37          8.63         0.27 o                         
   0   9   1         82.67         77.66         0.80 o                         
   1   9   1          2.02          3.30         0.26 o                         
   2   9   1       1391.68       1377.03        13.97 o                         
  -3   9   2        147.38        140.34         3.55 o                         
   3   9   1         20.09         23.40         0.48 o                         
  -4   9   2         18.93         18.69         0.63 o                         
   5   9   1          2.60          2.22         0.31 o                         
   6   9   1          0.06          0.00         0.34 o                         
  -7   9   3          7.89          5.52         2.91 o                         
  -7  10   1          0.73          0.00         1.53 o                         
  -6  10   1         36.67         38.55         1.42 o                         
  -5  10   1         20.13         23.63         0.97 o                         
   4  10   0         80.98         83.09         1.47 o                         
  -3  10   1          0.68          0.31         0.22 o                         
  -2  10   1          3.20          2.73         0.27 o                         
  -1  10   1         84.99         72.55         0.79 o                         
   0  10   1         92.82        126.03         1.17 o                         
   1  10   1          8.62         14.58         0.37 o                         
   2  10   1        137.30        148.20         1.59 o                         
   3  10   1        420.32        475.24         4.23 o                         
  -3  10   2        351.26        378.30         8.32 o                         
  -4  10   2         21.52         20.40         0.60 o                         
   5  10   1          0.00          0.00         0.30 o                         
   6  10   1          0.86          0.00         0.38 o                         
  -7  10   3         28.91         27.56         2.59 o                         
  -7  11   1          0.12          1.72         1.66 o                         
  -6  11   1        122.38        129.91         2.52 o                         
  -5  11   1        584.25        608.32         7.81 o                         
   4  11   0        203.58        200.81         2.26 o                         
  -3  11   1         12.15          8.72         0.53 o                         
  -2  11   1         21.46         22.54         0.54 o                         
  -1  11   1        163.94        166.43         1.52 o                         
   0  11   1         70.48         70.49         0.79 o                         
   1  11   1         66.30         59.08         0.77 o                         
   2  11   1        276.53        285.08         2.97 o                         
   3  11   1        183.18        187.06         1.93 o                         
  -4  11   2         13.72         11.75         0.73 o                         
   5  11   1          4.04          2.18         0.57 o                         
   6  11   1          4.55          4.70         0.70 o                         
  -7  11   3         12.61          8.57         2.41 o                         
  -7  12   1         61.39         56.75         2.29 o                         
  -6  12   1          0.90          1.05         0.66 o                         
  -5  12   1        288.14        316.19         4.04 o                         
   4  12   0        302.80        300.96         3.29 o                         
  -3  12   1         32.65         37.58         0.87 o                         
  -2  12   1          7.15          8.18         0.33 o                         
  -1  12   1          2.68          3.10         0.26 o                         
   0  12   1        257.47        272.94         2.42 o                         
   1  12   1          6.44          4.61         0.33 o                         
   2  12   1          2.31          1.51         0.25 o                         
   3  12   1          0.07          0.00         0.20 o                         
  -4  12   2         74.97         77.24         1.22 o                         
   5  12   1          0.13          0.00         0.47 o                         
   6  12   1          1.69          0.53         0.73 o                         
  -7  12   3          5.26          2.99         2.63 o                         
  -7  13   1         29.18         29.43         4.14 o                         
  -6  13   1          0.01          0.08         0.76 o                         
  -5  13   1         35.84         39.22         1.34 o                         
   4  13   0        185.88        198.96         2.43 o                         
  -3  13   1         11.11         18.16         0.80 o                         
  -2  13   1         10.41          9.01         0.36 o                         
  -1  13   1        155.38        154.28         1.47 o                         
   0  13   1         38.31         37.78         0.60 o                         
   1  13   1         83.87         84.61         1.03 o                         
   2  13   1         91.42         98.20         1.21 o                         
   3  13   1         40.77         40.83         0.77 o                         
  -3  13   2         36.87         34.47         1.94 o                         
  -4  13   2         23.57         26.05         1.15 o                         
   5  13   1         16.88         19.01         1.11 o                         
   6  13   1          3.28          2.40         0.90 o                         
  -7  13   3         31.81         36.92         3.05 o                         
  -6  14   1         22.41         20.59         1.87 o                         
  -5  14   1          1.28          2.24         0.61 o                         
   4  14   0        365.91        391.30         5.21 o                         
  -3  14   1        428.62        439.93         5.97 o                         
  -2  14   1          0.52          0.90         0.20 o                         
  -1  14   1          0.06          0.68         0.20 o                         
   0  14   1         77.80         77.63         1.22 o                         
   1  14   1        735.61        717.94         5.82 o                         
   2  14   1         68.99         56.55         0.90 o                         
   3  14   1          0.18          0.00         0.50 o                         
  -3  14   2         53.54         49.86         2.56 o                         
  -4  14   2         85.38         85.77         1.53 o                         
   5  14   1          1.93          2.07         0.59 o                         
   6  14   1          0.01          0.08         1.00 o                         
  -6  15   1          9.45          7.53         1.27 o                         
  -5  15   1          0.47          1.58         0.78 o                         
   4  15   0        221.59        238.08         2.87 o                         
  -2  15   1          2.06          3.66         0.41 o                         
  -1  15   1         45.45         43.30         0.79 o                         
   0  15   1        111.15        114.02         1.33 o                         
   1  15   1        304.12        302.48         2.73 o                         
   2  15   1          0.00          0.00         0.38 o                         
  -3  15   2         85.37         94.50         3.62 o                         
  -4  15   2         74.49         81.70         1.88 o                         
   5  15   1          2.84          4.41         0.90 o                         
   6  15   1          6.55          5.82         1.07 o                         
  -6  16   1          2.59          3.34         1.11 o                         
  -5  16   1          0.11          0.00         0.37 o                         
   4  16   0         17.20         20.43         1.87 o                         
  -3  16   1         31.19         34.62         1.05 o                         
   3  16   0         27.26         35.23         2.49 o                         
  -2  16   1        112.23        118.40         1.37 o                         
  -1  16   1        480.73        494.73         3.75 o                         
   0  16   1        657.41        654.55         5.07 o                         
   1  16   1         13.27         16.15         0.59 o                         
   2  16   1        401.38        391.14         4.09 o                         
  -3  16   2          1.01          1.42         2.10 o                         
  -4  16   2         85.73         88.59         1.73 o                         
   5  16   1         38.71         38.21         0.92 o                         
   6  16   1          3.65          4.05         1.14 o                         
  -6  17   1          0.00          1.05         1.07 o                         
  -5  17   1          0.50          0.51         0.45 o                         
   4  17   0          3.08          3.72         1.08 o                         
   3  17   0         18.96         19.33         2.43 o                         
  -2  17   1        459.91        467.98         4.43 o                         
  -1  17   1        529.84        539.86         4.60 o                         
   0  17   1        805.69        799.74         7.71 o                         
   1  17   1         21.91         18.81         0.74 o                         
   2  17   1         55.13         54.24         1.15 o                         
  -3  17   2        114.84        119.26         2.47 o                         
  -4  17   2          1.65          4.94         1.38 o                         
   5  17   1          0.12          0.32         0.44 o                         
  -5  18   1         17.71         24.86         1.15 o                         
   4  18   0          5.00          4.77         1.60 o                         
   3  18   0         18.79         17.01         1.65 o                         
  -2  18   1          0.10          0.51         0.37 o                         
  -1  18   1         98.00         97.84         1.31 o                         
   0  18   1          4.34          3.26         0.67 o                         
   1  18   1         25.49         23.95         0.80 o                         
   2  18   1          0.08          0.00         0.51 o                         
  -3  18   2        128.96        138.63         2.86 o                         
  -4  18   2         36.31         37.04         2.14 o                         
   5  18   1          0.59          0.57         0.57 o                         
  -5  19   1          4.76          4.78         0.84 o                         
   4  19   0         20.16         20.47         2.54 o                         
   3  19   0          5.89          2.33         1.66 o                         
  -2  19   1        388.40        401.68         4.34 o                         
  -1  19   1         22.49         24.31         0.83 o                         
   0  19   1         40.41         44.17         1.03 o                         
   1  19   1          1.85          1.36         0.46 o                         
   2  19   1          1.13          1.08         0.77 o                         
  -3  19   2         49.10         56.32         2.75 o                         
  -4  19   2         67.36         62.30         3.94 o                         
  -5  19   2          3.45          4.98         3.45 o                         
   5  19   1          0.94          1.19         0.85 o                         
   4  20   0          0.25          0.59         1.88 o                         
   3  20   0         57.42         58.95         2.26 o                         
  -2  20   1        297.54        307.03         3.56 o                         
  -1  20   1        115.38        118.97         1.66 o                         
   0  20   1        113.48        107.68         1.66 o                         
   1  20   1         10.82         10.83         0.98 o                         
   2  20   1          3.11          2.04         0.54 o                         
  -3  20   2         17.23         17.27         2.00 o                         
  -4  20   2        116.30        112.36         3.39 o                         
   4  21   0          1.63          5.29         2.11 o                         
   3  21   0         13.31         11.59         2.05 o                         
  -2  21   1          8.01          4.69         0.55 o                         
  -1  21   1          0.05          0.15         0.44 o                         
   0  21   1         47.22         46.18         1.15 o                         
   1  21   1          1.68          1.49         0.56 o                         
   2  21   1          0.03          0.15         0.58 o                         
  -3  21   2         74.54         87.55         2.90 o                         
  -4  21   2         79.31         74.70         3.06 o                         
   3  22   0         13.63         14.07         2.70 o                         
  -2  22   1         32.22         35.18         1.54 o                         
  -1  22   1          4.14          4.59         0.58 o                         
   0  22   1         60.55         61.84         1.36 o                         
   1  22   1         13.33         13.06         1.51 o                         
   2  22   1          2.25          1.69         0.61 o                         
  -3  22   2          4.50          7.47         4.07 o                         
  -2  23   1         41.12         44.71         1.76 o                         
  -1  23   1          6.84          8.50         1.02 o                         
   0  23   1          8.85         10.36         1.12 o                         
   1  23   1         40.00         50.50         2.01 o                         
   2  23   1          3.20          2.55         0.70 o                         
   8   0   0         12.80         14.73         2.87 o                         
  -6   0   2          0.13          1.15         0.77 o                         
  -4   0   2        572.95        554.25        11.92 o                         
   2   0   2        418.10        397.70         4.81 o                         
   4   0   2          3.92          5.37         0.81 o                         
   6   0   2         50.53         48.40         1.10 o                         
  -8   0   4         13.59         10.17         2.35 o                         
   8   1   0         38.43         36.97         1.71 o                         
   7   1   0          9.03          9.65         1.20 o                         
  -6   1   2          4.38          4.14         0.45 o                         
  -5   1   2          0.00          0.00         0.18 o                         
   4   1   1        651.53        633.87        13.52 o                         
  -3   1   2        110.38        107.41         1.10 o                         
  -2   1   2        274.86        279.25         2.45 o                         
   0   1   2        506.14        464.92         4.43 o                         
   1   1   2          8.87          8.69         0.23 o                         
   2   1   2          2.61          3.48         0.23 o                         
   3   1   2         44.59         41.24         0.63 o                         
  -3   1   3         28.67         15.98         1.11 o                         
  -4   1   3        179.30        187.12         2.06 o                         
   5   1   2         17.77         21.89         0.67 o                         
   6   1   2         31.63         30.91         0.76 o                         
  -7   1   4          7.61          7.09         1.05 o                         
  -8   1   4          2.61          0.77         1.16 o                         
   8   2   0         10.42          9.12         1.72 o                         
   7   2   0          8.23          7.20         1.35 o                         
  -6   2   2          3.85          3.88         0.39 o                         
  -5   2   2          3.76          3.80         0.42 o                         
   4   2   1       1794.37       1697.13        35.12 o                         
  -2   2   2         54.23         46.71         0.42 o                         
   0   2   2        224.67        198.24         2.40 o                         
   1   2   2        546.70        499.87         4.36 o                         
   2   2   2        617.18        566.46         5.21 o                         
  -3   2   3       1091.28       1064.69        21.85 o                         
  -4   2   3        261.38        251.41         2.42 o                         
   5   2   2         12.44         12.41         0.55 o                         
   6   2   2         36.74         33.94         0.81 o                         
  -7   2   4         20.73         21.78         1.14 o                         
  -8   2   4          2.92          4.46         1.58 o                         
   8   3   0         10.49          9.59         1.48 o                         
   7   3   0         15.66         15.17         1.57 o                         
  -6   3   2          5.21          4.94         0.38 o                         
  -5   3   2          3.51          1.73         0.26 o                         
   4   3   1        799.62        776.69        16.45 o                         
  -3   3   2         34.87         40.22         0.62 o                         
  -2   3   2         43.20         53.81         0.50 o                         
  -1   3   2        133.22        122.16         1.10 o                         
   0   3   2        431.00        365.94         3.38 o                         
   1   3   2        704.77        616.00         5.96 o                         
   2   3   2        594.36        589.83         5.40 o                         
  -3   3   3        132.98        145.93         3.56 o                         
  -4   3   3        108.10        101.83         1.19 o                         
   5   3   2         13.79         13.35         0.57 o                         
   6   3   2          1.83          2.06         0.33 o                         
  -7   3   4         39.09         33.37         1.39 o                         
  -8   3   4         36.19         31.75         1.84 o                         
   8   4   0          9.05          9.43         0.95 o                         
   7   4   0          9.55          9.71         0.91 o                         
  -6   4   2         82.85         77.78         1.31 o                         
  -5   4   2        166.23        160.02         1.83 o                         
   4   4   1        272.89        286.60         4.52 o                         
  -3   4   2        491.92        476.06         3.93 o                         
  -2   4   2         14.71         10.96         0.24 o                         
  -1   4   2       1181.23        975.58         9.92 o                         
   0   4   2          1.27          2.00         0.19 o                         
   1   4   2        644.20        612.97         6.65 o                         
   2   4   2        122.03        107.28         1.12 o                         
  -3   4   3        576.26        561.88         8.41 o                         
  -4   4   3        268.99        291.80         3.13 o                         
   5   4   2          8.06          9.35         0.55 o                         
   6   4   2         23.90         21.11         0.74 o                         
  -7   4   4         29.66         29.66         1.92 o                         
  -8   4   4         25.09         30.64         2.38 o                         
   8   5   0         24.59         21.42         1.19 o                         
   7   5   0          6.34          3.62         0.70 o                         
  -6   5   2        265.63        253.62         3.02 o                         
  -5   5   2        237.47        228.96         2.82 o                         
   4   5   1       1217.76       1227.25        15.00 o                         
  -2   5   2         24.96         20.84         0.30 o                         
  -1   5   2        186.19        200.50         1.71 o                         
   0   5   2       1110.84       1025.24        21.61 o                         
   1   5   2        188.83        166.97         1.81 o                         
   2   5   2        478.56        477.71         4.23 o                         
  -3   5   3        984.41        995.04        16.49 o                         
  -4   5   3        317.85        310.03         3.38 o                         
   5   5   2         34.18         36.57         0.86 o                         
   6   5   2          1.83          0.65         0.31 o                         
  -7   5   4          2.59          4.48         2.19 o                         
  -8   5   4         29.12         27.47         2.23 o                         
   8   6   0         13.25         12.28         1.18 o                         
   7   6   0         29.45         30.20         1.00 o                         
  -6   6   2        241.09        236.49         2.61 o                         
  -5   6   2        100.13        102.93         1.22 o                         
   4   6   1        697.37        789.73        12.00 o                         
   3   6   1        120.65        112.24         3.83 o                         
  -2   6   2        346.61        352.91         2.74 o                         
   1   6   2        339.28        341.43         3.12 o                         
  -3   6   3        152.96        173.04         4.10 o                         
  -4   6   3         34.51         31.35         0.73 o                         
   5   6   2          8.79          6.93         0.74 o                         
   6   6   2          0.89          0.52         0.41 o                         
  -7   6   4         14.69         12.83         2.11 o                         
  -8   6   4         11.28         23.03         3.71 o                         
   8   7   0         13.37         13.73         1.48 o                         
   7   7   0         16.07         21.14         1.07 o                         
  -6   7   2          0.35          0.75         0.28 o                         
  -5   7   2         23.77         23.77         0.81 o                         
   4   7   1        214.68        232.21         3.26 o                         
   3   7   1         42.59         43.40         1.34 o                         
  -2   7   2          3.22          4.48         0.24 o                         
   0   7   2        784.36        689.13         5.47 o                         
   1   7   2         14.19          9.74         0.33 o                         
   2   7   2       2186.90       2276.80        31.75 o                         
  -3   7   3        489.73        471.09         7.14 o                         
   3   7   2        100.22         89.33         1.92 o                         
  -4   7   3        143.63        158.37         2.34 o                         
   5   7   2          0.02          0.25         0.32 o                         
   6   7   2          3.34          2.70         0.42 o                         
  -7   7   4          6.57          8.00         1.23 o                         
   8   8   0          3.02          3.78         2.35 o                         
   7   8   0         39.52         40.62         1.25 o                         
  -6   8   2        133.57        126.70         2.86 o                         
  -5   8   2         16.08         18.42         0.87 o                         
   4   8   1         91.48         88.53         1.63 o                         
   3   8   1        468.90        480.76        10.20 o                         
  -2   8   2         11.93         19.84         0.43 o                         
  -1   8   2          0.93          0.84         0.15 o                         
   1   8   2        114.64        117.34         1.27 o                         
   2   8   2         83.46        105.18         1.31 o                         
  -3   8   3         18.13         15.88         0.74 o                         
  -4   8   3        107.63        119.51         1.62 o                         
   5   8   2          0.28          0.37         0.32 o                         
   6   8   2         18.24         17.03         0.80 o                         
  -7   8   4         13.86         12.69         1.29 o                         
   7   9   0         24.31         20.63         1.15 o                         
  -6   9   2         24.08         21.95         1.48 o                         
  -5   9   2         57.65         50.69         1.32 o                         
   4   9   1         30.53         29.61         1.01 o                         
  -2   9   2         55.08         67.52         0.77 o                         
  -1   9   2         45.33         52.83         0.69 o                         
   0   9   2          0.92          1.56         0.24 o                         
   1   9   2       1848.78       1938.31        22.37 o                         
   2   9   2         10.15         11.00         0.39 o                         
  -3   9   3        127.53        119.86         3.28 o                         
  -4   9   3        188.07        190.61         2.10 o                         
   5   9   2         52.80         52.76         1.24 o                         
   6   9   2          3.18          3.89         0.52 o                         
  -7   9   4          2.31          0.49         3.16 o                         
   7  10   0         89.71         94.65         2.59 o                         
  -6  10   2        134.58        132.88         3.16 o                         
  -5  10   2          0.91          0.00         0.77 o                         
   4  10   1         36.32         36.54         0.65 o                         
  -2  10   2         11.34         15.06         0.37 o                         
  -1  10   2        129.08        130.68         1.22 o                         
   1  10   2        362.62        348.95         3.23 o                         
   2  10   2         24.00         28.34         0.62 o                         
  -3  10   3        177.38        176.50         4.46 o                         
  -4  10   3        103.77        102.31         1.48 o                         
   5  10   2         45.37         42.25         1.28 o                         
   6  10   2          1.26          1.13         0.44 o                         
  -7  10   4          2.87          0.20         3.34 o                         
   7  11   0          6.41          7.88         2.00 o                         
  -6  11   2         10.18          9.38         1.43 o                         
  -5  11   2         21.05         15.28         1.11 o                         
   4  11   1         16.81         12.48         0.75 o                         
  -3  11   2          6.80          6.94         0.51 o                         
  -2  11   2        289.92        300.32         3.09 o                         
  -1  11   2        284.65        315.67         2.74 o                         
   0  11   2        513.46        521.06         4.31 o                         
   1  11   2        188.33        205.74         2.10 o                         
   2  11   2        320.00        342.85         3.63 o                         
   3  11   2         67.67         64.80         1.12 o                         
  -3  11   3         49.69         48.72         2.16 o                         
  -4  11   3         44.72         45.00         0.85 o                         
   5  11   2          0.02          0.05         0.42 o                         
   6  11   2          2.84          2.59         0.45 o                         
  -7  11   4          3.42          5.11         3.80 o                         
   7  12   0         70.60         69.35         2.72 o                         
  -6  12   2         45.83         50.47         2.19 o                         
  -5  12   2          1.61          1.52         0.53 o                         
   4  12   1        126.45        131.14         1.95 o                         
  -3  12   2         23.60         22.54         0.65 o                         
  -2  12   2         38.87         40.59         0.63 o                         
  -1  12   2         19.04         15.77         0.45 o                         
   0  12   2        492.35        500.43         4.96 o                         
   1  12   2        164.14        172.78         1.86 o                         
   2  12   2        124.96        139.19         1.76 o                         
   3  12   2         79.02         78.71         1.18 o                         
  -3  12   3         47.53         47.02         1.31 o                         
  -4  12   3         12.48         12.33         0.73 o                         
   5  12   2         17.26         16.25         0.71 o                         
   6  12   2          0.04          0.00         0.60 o                         
  -7  12   4          6.10          0.76         3.78 o                         
   7  13   0          3.18          1.40         3.87 o                         
  -6  13   2         64.70         69.07         3.42 o                         
  -5  13   2         98.45         99.24         2.20 o                         
   4  13   1         24.59         23.36         0.95 o                         
  -2  13   2         35.12         35.56         0.61 o                         
  -1  13   2        106.01        103.31         1.19 o                         
   0  13   2        147.63        142.39         1.61 o                         
   1  13   2         29.99         28.26         0.67 o                         
   2  13   2        192.88        189.85         2.30 o                         
  -3  13   3         17.92         15.92         1.58 o                         
   3  13   2          0.52          0.00         0.27 o                         
  -4  13   3         28.83         31.42         0.95 o                         
   5  13   2         15.27         12.96         1.07 o                         
   6  13   2          1.24          0.00         0.70 o                         
  -6  14   2         36.46         33.74         3.03 o                         
  -5  14   2        115.54        117.68         1.60 o                         
   4  14   1        137.76        131.48         2.31 o                         
  -2  14   2          1.39          1.24         0.22 o                         
  -1  14   2         14.52         12.09         0.50 o                         
   0  14   2         30.17         28.97         0.67 o                         
   1  14   2         66.69         66.98         1.15 o                         
   2  14   2        113.36        109.38         1.43 o                         
  -3  14   3         20.64         19.39         1.44 o                         
   3  14   2         11.48         10.99         0.65 o                         
  -4  14   3         10.13         11.23         0.79 o                         
   5  14   2         26.90         25.79         1.29 o                         
   6  14   2          3.18          4.01         0.83 o                         
  -6  15   2         11.28          7.94         1.59 o                         
  -5  15   2         36.55         38.27         0.90 o                         
   4  15   1         44.39         46.52         1.32 o                         
   3  15   1         50.59         46.36         1.94 o                         
  -2  15   2          0.07          0.92         0.45 o                         
  -1  15   2         88.03         83.70         1.14 o                         
   0  15   2        116.96        117.90         1.36 o                         
   1  15   2          4.47          6.69         0.76 o                         
   2  15   2          0.01          0.00         0.29 o                         
  -3  15   3          6.84          6.15         1.46 o                         
  -4  15   3         47.77         51.58         1.89 o                         
   5  15   2         23.89         20.48         1.34 o                         
   6  15   2          0.44          0.00         0.97 o                         
  -6  16   2          0.33          0.85         1.75 o                         
  -5  16   2         17.97         18.07         0.88 o                         
   4  16   1         75.02         71.67         3.89 o                         
   3  16   1          1.62          0.00         2.10 o                         
  -2  16   2        120.85        127.49         1.54 o                         
  -1  16   2        192.85        196.91         2.02 o                         
   0  16   2         50.61         48.03         0.86 o                         
   1  16   2          4.28          4.35         0.43 o                         
   2  16   2         33.93         30.07         0.82 o                         
  -3  16   3        219.26        230.41         3.78 o                         
  -4  16   3         20.79         18.30         1.28 o                         
   5  16   2          0.77          0.45         0.37 o                         
   6  16   2          2.37          2.75         1.02 o                         
  -6  17   2          0.17          2.89         2.17 o                         
  -5  17   2          0.12          0.47         0.53 o                         
   4  17   1          1.63          0.00         1.22 o                         
   3  17   1         71.24         67.84         2.27 o                         
  -2  17   2         39.07         42.67         0.85 o                         
  -1  17   2        142.81        137.67         1.60 o                         
   0  17   2        281.71        272.65         2.82 o                         
   1  17   2          0.00          0.00         0.36 o                         
   2  17   2         12.36         11.09         0.61 o                         
  -3  17   3         55.97         61.03         1.94 o                         
  -4  17   3         51.19         51.19         1.71 o                         
   5  17   2          4.53          4.34         0.55 o                         
  -5  18   2          2.73          3.11         0.69 o                         
   4  18   1         40.18         39.76         2.00 o                         
   3  18   1         76.96         74.88         2.19 o                         
  -2  18   2        226.95        223.26         2.42 o                         
  -1  18   2         22.93         21.02         0.80 o                         
   0  18   2         84.34         74.94         1.33 o                         
   1  18   2          7.56          6.59         0.54 o                         
   2  18   2          6.68          6.70         0.63 o                         
  -3  18   3        126.50        130.44         2.84 o                         
  -4  18   3         44.47         45.46         2.08 o                         
   5  18   2          2.89          1.90         0.69 o                         
   4  19   1         53.86         61.05         3.42 o                         
   3  19   1         55.27         59.39         2.26 o                         
  -2  19   2         29.40         29.27         0.83 o                         
  -1  19   2         42.58         40.54         1.05 o                         
   0  19   2          1.50          1.76         0.57 o                         
   1  19   2          7.33          8.82         0.85 o                         
   2  19   2         42.74         40.82         1.06 o                         
  -3  19   3          0.50          4.30         1.45 o                         
  -4  19   3          9.48         10.85         1.91 o                         
  -5  19   3         73.17        100.30         4.64 o                         
   4  20   1         86.68         89.74         2.95 o                         
   3  20   1         21.66         18.54         2.01 o                         
  -2  20   2        141.87        144.41         1.83 o                         
  -1  20   2          1.94          2.09         0.45 o                         
   0  20   2         18.86         14.85         0.78 o                         
   1  20   2         17.45         20.57         1.16 o                         
   2  20   2         30.27         32.01         1.04 o                         
  -3  20   3         26.21         27.83         1.78 o                         
  -4  20   3         55.71         57.51         2.80 o                         
   4  21   1         48.62         47.13         2.62 o                         
   3  21   1         47.69         47.79         2.33 o                         
  -2  21   2          0.20          0.00         0.40 o                         
  -1  21   2          1.67          1.98         0.49 o                         
   0  21   2          9.28          9.59         0.86 o                         
   1  21   2         35.58         36.80         1.26 o                         
   2  21   2          2.01          2.55         0.54 o                         
  -3  21   3         10.95         11.73         1.67 o                         
   3  22   1          5.64          4.17         2.37 o                         
  -2  22   2         28.47         31.27         1.36 o                         
  -1  22   2         33.45         35.87         1.20 o                         
   0  22   2         12.08         12.65         0.98 o                         
   1  22   2          5.59          7.81         0.82 o                         
   2  22   2          0.45          0.85         0.73 o                         
  -2  23   2         10.79          2.47         0.75 o                         
  -1  23   2          0.54          1.01         0.58 o                         
   0  23   2         28.77         29.36         1.63 o                         
   1  23   2         21.06         26.03         1.47 o                         
   7   0   1         23.54         22.85         1.91 o                         
  -5   0   3         11.82          9.80         0.63 o                         
   4   0   2          6.62          2.80         1.05 o                         
  -1   0   3        737.90        676.22         8.57 o                         
   1   0   3         55.15         46.97         0.70 o                         
   3   0   3         87.74        124.31         2.19 o                         
   3   0   3         51.98         70.92         2.24 o                         
  -4   0   4         18.65         21.38         0.97 o                         
   5   0   3          2.63          3.22         0.44 o                         
  -7   0   5         45.73         44.68         3.07 o                         
   8   1   1          7.78          6.35         1.68 o                         
   7   1   1         16.97         16.91         1.29 o                         
  -6   1   3         45.37         38.98         0.87 o                         
  -5   1   3         95.18         78.10         1.02 o                         
   4   1   2        256.89        275.31         3.68 o                         
  -2   1   3        104.22         97.17         0.89 o                         
   1   1   3        862.04        812.66        11.94 o                         
   0   1   3       1386.35       1278.72        24.89 o                         
  -1   1   3        786.26        732.53        10.79 o                         
   2   1   3        471.73        458.67         3.96 o                         
  -3   1   4        307.57        308.94         6.90 o                         
  -4   1   4         12.37         13.23         0.55 o                         
   5   1   3          2.34          3.32         0.36 o                         
   6   1   3          0.02          0.23         0.26 o                         
  -7   1   5         31.27         32.04         2.00 o                         
  -8   1   5          1.33          1.73         3.09 o                         
   8   2   1          2.19          2.07         1.74 o                         
   7   2   1          2.80          3.18         0.68 o                         
  -6   2   3         95.98         86.49         1.35 o                         
  -5   2   3          0.01          0.16         0.20 o                         
   4   2   2        276.35        273.30         3.12 o                         
   3   2   2        830.70        835.57        17.68 o                         
  -2   2   3        136.13        111.65         1.02 o                         
   1   2   3        114.55        106.88         2.72 o                         
   0   2   3         75.41        102.68         0.98 o                         
  -1   2   3         69.34         66.85         1.96 o                         
   2   2   3        402.64        401.00         3.25 o                         
  -3   2   4         63.27         69.03         1.47 o                         
  -4   2   4        146.88        149.40         1.78 o                         
   5   2   3          9.90          7.96         0.62 o                         
   6   2   3         13.74         13.87         0.62 o                         
  -8   2   5          1.05          0.16         3.08 o                         
   8   3   1          9.52          8.39         1.51 o                         
   7   3   1          1.18          0.75         0.76 o                         
  -6   3   3        215.94        243.02         2.91 o                         
  -5   3   3        104.95        110.47         1.29 o                         
   4   3   2        151.47        149.89         1.88 o                         
   3   3   2        120.07        135.50         3.24 o                         
  -2   3   3         40.14         44.20         0.60 o                         
  -1   3   3        142.94        152.39         1.51 o                         
   0   3   3        809.81        776.21         6.87 o                         
   2   3   3         73.66         73.06         0.87 o                         
  -3   3   4         75.45         72.22         1.18 o                         
  -4   3   4        159.91        166.10         1.78 o                         
   5   3   3         79.20         79.07         1.28 o                         
   6   3   3          0.01          0.33         0.33 o                         
  -7   3   5         80.26         79.19         3.10 o                         
  -8   3   5         11.17          9.60         3.32 o                         
   8   4   1          5.14          1.71         1.00 o                         
   7   4   1          8.18          7.45         0.83 o                         
  -6   4   3        277.37        273.95         3.28 o                         
  -5   4   3         60.97         64.55         0.94 o                         
   4   4   2        403.44        456.89         4.95 o                         
   3   4   2        343.78        330.71         7.22 o                         
  -2   4   3        239.03        245.44         2.13 o                         
  -1   4   3        532.86        527.95         4.31 o                         
   0   4   3         56.01         68.98         0.77 o                         
   1   4   3         12.64         10.82         0.34 o                         
   2   4   3         92.67         81.42         1.03 o                         
  -3   4   4          2.99          1.10         0.47 o                         
  -4   4   4         14.02         17.88         0.41 o                         
   5   4   3        109.90        106.90         1.57 o                         
   6   4   3         22.44         23.63         0.88 o                         
  -7   4   5          0.66          1.90         1.72 o                         
  -8   4   5         13.55         24.23         3.57 o                         
   8   5   1         22.49         19.29         1.18 o                         
   7   5   1         38.11         39.50         1.03 o                         
  -6   5   3          1.03          1.18         0.36 o                         
  -5   5   3         17.97         16.42         0.61 o                         
   4   5   2        227.62        219.39         2.95 o                         
   3   5   2        596.41        607.48        17.33 o                         
  -2   5   3        173.82        173.47         1.50 o                         
  -1   5   3         19.38         26.06         0.45 o                         
   0   5   3         66.74         53.75         0.71 o                         
   1   5   3         17.75         14.79         0.41 o                         
   2   5   3        327.84        340.35         3.14 o                         
  -3   5   4         84.08         94.86         2.63 o                         
  -4   5   4          9.78          9.12         0.40 o                         
   5   5   3          0.21          0.91         0.37 o                         
   6   5   3          0.02          0.00         0.36 o                         
  -7   5   5         44.61         45.39         2.32 o                         
   8   6   1         26.54         23.01         1.43 o                         
   7   6   1          9.56          9.63         0.83 o                         
  -6   6   3         57.28         71.59         1.46 o                         
  -5   6   3          0.33          0.36         0.33 o                         
   4   6   2         58.24         58.37         1.02 o                         
   3   6   2        232.45        254.58         4.57 o                         
  -2   6   3        223.54        233.82         1.95 o                         
  -1   6   3        333.99        300.96         2.52 o                         
   0   6   3        268.26        326.71         3.26 o                         
   1   6   3        223.72        215.52         2.64 o                         
   2   6   3        288.72        292.18         2.76 o                         
  -3   6   4        123.88        136.03         2.43 o                         
  -4   6   4         70.42         75.93         0.89 o                         
   5   6   3        107.56        102.78         1.75 o                         
   6   6   3        173.32        168.29         2.67 o                         
  -7   6   5         31.33         27.83         2.23 o                         
   8   7   1         17.31         14.76         1.63 o                         
   7   7   1         13.26         10.89         1.01 o                         
  -6   7   3          0.72          0.97         0.42 o                         
  -5   7   3          1.08          0.96         0.43 o                         
   4   7   2        116.70        133.32         2.24 o                         
  -2   7   3        209.07        227.60         1.92 o                         
  -1   7   3          0.76          0.25         0.11 o                         
   1   7   3          1.46          1.81         0.20 o                         
   2   7   3         79.15         76.75         1.04 o                         
  -3   7   4        217.94        244.08         3.24 o                         
  -4   7   4         44.90         48.24         0.73 o                         
   5   7   3         97.16         95.37         1.69 o                         
   6   7   3          0.04          0.43         0.45 o                         
  -7   7   5          0.52          2.46         3.07 o                         
   7   8   1          6.60          7.48         1.37 o                         
  -6   8   3          3.78          3.04         0.57 o                         
  -5   8   3          5.07          6.41         0.88 o                         
   4   8   2         64.29         72.89         2.34 o                         
   3   8   2         28.42         22.63         1.18 o                         
  -2   8   3       1790.28       1728.71        15.80 o                         
  -1   8   3        441.40        470.00         3.84 o                         
   1   8   3         25.02         29.27         0.57 o                         
   2   8   3         58.24         59.74         1.07 o                         
  -3   8   4          5.09          6.45         0.80 o                         
  -4   8   4          5.67          6.13         0.41 o                         
   5   8   3          0.03          0.00         0.35 o                         
   6   8   3          1.19          1.41         0.51 o                         
  -7   8   5          5.17          2.63         3.31 o                         
   7   9   1          6.72          8.07         1.27 o                         
  -6   9   3          9.19          9.14         1.16 o                         
  -5   9   3          1.14          1.15         0.91 o                         
   4   9   2        112.06        117.74         2.05 o                         
   3   9   2        127.89        107.34         2.90 o                         
  -2   9   3        127.97        137.74         1.40 o                         
  -1   9   3        124.66        141.58         1.67 o                         
   0   9   3         45.36         83.16         1.03 o                         
   1   9   3          0.36          1.54         0.21 o                         
   2   9   3          3.66          2.56         0.27 o                         
  -3   9   4        137.12        133.81         2.00 o                         
  -4   9   4         42.12         42.64         0.65 o                         
   5   9   3          5.09          4.19         0.63 o                         
   6   9   3        169.60        167.11         3.57 o                         
  -7   9   5          7.13          5.65         3.64 o                         
   7  10   1         17.19          8.82         1.18 o                         
  -6  10   3          0.03          0.00         0.93 o                         
  -5  10   3         25.23         20.99         1.49 o                         
   4  10   2         66.29         65.85         1.49 o                         
   3  10   2        148.87        143.50         3.71 o                         
  -2  10   3       1196.68       1172.69         9.77 o                         
  -1  10   3        549.64        579.91         4.70 o                         
   0  10   3        775.96        767.48         6.60 o                         
   1  10   3         65.09         92.04         1.09 o                         
   2  10   3          0.23          0.00         0.20 o                         
  -3  10   4         39.63         40.03         0.90 o                         
  -4  10   4         11.55          9.83         0.39 o                         
   5  10   3          0.02          0.21         0.42 o                         
   6  10   3         14.49         17.62         1.26 o                         
  -7  10   5         17.94         16.93         3.89 o                         
   7  11   1         14.34         19.41         1.86 o                         
  -6  11   3         26.06         25.80         2.42 o                         
  -5  11   3          2.63          2.18         0.66 o                         
   4  11   2         27.05         27.33         0.67 o                         
  -2  11   3        297.73        301.35         3.08 o                         
  -1  11   3        101.75        130.60         1.38 o                         
   0  11   3         40.30         41.01         0.87 o                         
   1  11   3          8.77          6.49         0.41 o                         
   2  11   3          2.18          2.94         0.32 o                         
  -3  11   4         89.01         89.39         1.72 o                         
  -4  11   4         51.18         55.07         0.90 o                         
   5  11   3          0.12          0.54         0.46 o                         
   6  11   3         10.59         12.64         1.30 o                         
  -7  11   5          3.85          7.16         3.91 o                         
   7  12   1          4.56          4.24         1.92 o                         
  -6  12   3          4.44          4.51         1.30 o                         
  -5  12   3         16.51         13.91         1.38 o                         
   4  12   2          7.44          5.88         0.56 o                         
  -2  12   3          0.67          0.43         0.20 o                         
  -1  12   3         41.33         45.19         0.71 o                         
   0  12   3         88.74        106.72         1.20 o                         
   1  12   3          9.99          7.55         0.45 o                         
   2  12   3         34.68         37.59         0.77 o                         
  -3  12   4         94.21        100.40         2.52 o                         
  -4  12   4         86.87         89.03         1.51 o                         
   5  12   3         37.82         36.30         1.03 o                         
   6  12   3        145.12        140.31         2.80 o                         
   7  13   1         36.97         39.30         3.10 o                         
  -6  13   3          6.60          5.57         1.41 o                         
  -5  13   3         29.15         28.66         0.80 o                         
   4  13   2         23.63         26.34         0.79 o                         
  -2  13   3          2.67          4.16         0.35 o                         
  -1  13   3          5.69          6.68         0.41 o                         
   0  13   3        162.53        159.08         1.66 o                         
   1  13   3         57.84         58.05         0.96 o                         
   2  13   3         19.35         17.51         0.61 o                         
  -3  13   4         10.55          9.13         1.10 o                         
  -4  13   4         10.48          9.49         0.62 o                         
   5  13   3          0.02          0.00         0.41 o                         
   6  13   3          5.88          3.97         0.52 o                         
  -6  14   3         56.51         57.35         3.42 o                         
  -5  14   3         31.28         28.52         0.90 o                         
   4  14   2         16.80         16.37         0.71 o                         
  -2  14   3        122.46        125.87         1.42 o                         
  -1  14   3         22.51         22.42         0.61 o                         
   0  14   3         60.61         41.78         0.81 o                         
   1  14   3          9.46         10.95         0.59 o                         
   2  14   3          0.57          0.33         0.28 o                         
  -3  14   4         93.09         90.04         1.75 o                         
  -4  14   4          4.58          3.05         1.00 o                         
   5  14   3          3.20          3.16         0.57 o                         
   6  14   3         30.40         27.87         2.09 o                         
  -6  15   3          1.56          0.78         1.47 o                         
  -5  15   3         11.95         11.27         0.91 o                         
   4  15   2         34.20         34.62         0.88 o                         
   3  15   2         10.75          4.65         2.80 o                         
  -2  15   3          7.57          8.42         0.51 o                         
  -1  15   3         62.51         60.79         0.95 o                         
   0  15   3          1.55          0.20         0.35 o                         
   1  15   3         48.64         54.77         1.03 o                         
   2  15   3          0.19          0.00         0.33 o                         
  -3  15   4          3.55          3.94         1.13 o                         
  -4  15   4         74.29         79.16         1.62 o                         
   5  15   3          5.05          2.73         0.52 o                         
   6  15   3          0.03          0.63         1.07 o                         
  -6  16   3          0.29          0.66         1.82 o                         
  -5  16   3         11.05         10.82         1.05 o                         
   4  16   2         13.32         12.77         1.36 o                         
   3  16   2        130.16        135.31         4.43 o                         
  -2  16   3         81.43         82.37         1.19 o                         
  -1  16   3         16.15         13.85         0.61 o                         
   0  16   3         32.41         28.62         0.72 o                         
   1  16   3         21.50         16.84         0.75 o                         
   2  16   3          3.57          3.38         0.43 o                         
  -3  16   4         35.02         30.77         1.42 o                         
  -4  16   4         38.36         42.43         1.38 o                         
   5  16   3          0.29          0.00         0.72 o                         
  -5  17   3          0.43          0.56         0.61 o                         
   4  17   2         41.90         42.76         1.66 o                         
   3  17   2         48.04         46.32         1.88 o                         
  -2  17   3         26.97         25.10         0.75 o                         
  -1  17   3         29.15         27.54         0.84 o                         
   0  17   3         36.41         34.48         0.94 o                         
   1  17   3         20.10         18.42         0.88 o                         
   2  17   3         21.67         17.89         0.84 o                         
  -3  17   4         42.16         42.19         2.36 o                         
  -4  17   4         29.42         31.13         1.54 o                         
   5  17   3          0.28          0.98         0.68 o                         
  -5  18   3         20.04         19.32         1.81 o                         
   4  18   2         34.18         34.44         1.66 o                         
   3  18   2         89.90         83.59         2.78 o                         
  -2  18   3         60.00         58.98         1.08 o                         
  -1  18   3         61.06         62.67         1.24 o                         
   0  18   3         36.25         33.16         1.11 o                         
   1  18   3          1.71          1.78         0.48 o                         
   2  18   3          1.32          1.23         0.46 o                         
  -3  18   4          6.26         10.68         1.51 o                         
  -4  18   4          1.04          1.71         1.72 o                         
   5  18   3         14.09         13.09         1.77 o                         
   4  19   2         15.77         14.52         1.61 o                         
   3  19   2          0.83          0.00         1.40 o                         
  -2  19   3          3.26          3.86         0.42 o                         
  -1  19   3          1.61          1.30         0.43 o                         
   0  19   3         26.23         25.95         1.10 o                         
   1  19   3        112.69        113.72         2.09 o                         
   2  19   3          9.92          9.89         0.80 o                         
  -3  19   4         76.79         80.87         2.21 o                         
  -4  19   4         22.24         23.30         2.18 o                         
   4  20   2         35.56         37.37         1.97 o                         
   3  20   2         24.18         22.02         1.12 o                         
  -2  20   3          1.95          1.70         0.42 o                         
  -1  20   3          0.01          0.17         0.46 o                         
   0  20   3         34.94         37.58         1.29 o                         
   1  20   3          3.13          2.54         0.63 o                         
   2  20   3          0.01          0.73         0.49 o                         
  -3  20   4         28.22         28.83         1.97 o                         
  -4  20   4         10.93         14.36         1.89 o                         
   3  21   2          6.67          5.13         1.24 o                         
  -2  21   3          0.02          0.00         0.44 o                         
  -1  21   3         12.25         14.25         1.00 o                         
   0  21   3         11.70         14.12         1.16 o                         
   1  21   3         72.85         72.87         1.79 o                         
   2  21   3          5.19          5.86         0.60 o                         
  -3  21   4         27.72         36.00         2.47 o                         
   3  22   2         14.13         24.32         2.70 o                         
  -2  22   3          0.47          0.63         0.51 o                         
  -1  22   3         18.94         20.36         1.08 o                         
   1  22   3         16.48         14.19         3.43 o                         
   0  22   3          0.31          1.26         1.16 o                         
   2  22   3          0.35          2.35         0.71 o                         
   1  23   3         17.70         18.47         4.36 o                         
   0  23   3          2.05          3.41         1.02 o                         
  -1  23   3         11.22          9.28         3.75 o                         
   8   0   2          8.68          5.15         2.23 o                         
  -6   0   4         39.03         39.75         1.20 o                         
  -4   0   4         11.05         11.39         0.61 o                         
  -2   0   4         20.92         17.43         0.50 o                         
   0   0   4        910.68        882.41         9.71 o                         
   2   0   4         11.83          9.86         0.50 o                         
  -3   0   5          4.80          1.91         0.65 o                         
   4   0   4         27.13         28.25         0.86 o                         
   6   0   4          1.05          1.44         0.50 o                         
   8   1   2          1.67          0.99         1.14 o                         
   7   1   2          4.80          5.30         0.74 o                         
  -6   1   4         29.31         28.58         0.75 o                         
  -5   1   4        440.99        452.10         4.12 o                         
   4   1   3         17.76         19.93         0.59 o                         
   3   1   3        377.12        365.74         7.92 o                         
  -2   1   4        107.57        102.83         1.02 o                         
   1   1   4        395.04        425.55         6.46 o                         
  -1   1   4        234.07        252.00         3.35 o                         
   2   1   4        740.91        749.51         5.87 o                         
  -3   1   5         49.71         57.84         0.95 o                         
  -4   1   5         80.66         82.41         1.07 o                         
   5   1   4         34.34         38.70         0.77 o                         
   6   1   4         11.16         11.39         0.73 o                         
  -7   1   6          2.53          1.58         1.66 o                         
   8   2   2          4.74          6.27         0.95 o                         
   7   2   2         12.57         12.26         1.03 o                         
  -6   2   4         25.28         24.16         0.74 o                         
  -5   2   4        117.93        104.59         1.29 o                         
   4   2   3        164.83        163.42         1.86 o                         
   3   2   3         86.98        100.51         2.63 o                         
  -2   2   4        869.33        799.15         6.42 o                         
   1   2   4        856.09        921.60        19.03 o                         
   0   2   4        262.51        255.97         2.25 o                         
  -1   2   4        540.33        584.36        12.37 o                         
   2   2   4       1102.76       1119.24         8.90 o                         
  -3   2   5        557.10        564.51         5.44 o                         
  -4   2   5         31.20         29.65         0.52 o                         
   5   2   4         10.67          9.76         0.53 o                         
   6   2   4          5.78          6.26         0.70 o                         
  -7   2   6          0.93          1.64         1.46 o                         
   8   3   2         26.95         23.57         1.27 o                         
   7   3   2         24.47         21.02         1.07 o                         
  -6   3   4          3.71          2.21         0.32 o                         
  -5   3   4          0.00          0.38         0.31 o                         
   4   3   3        212.60        225.45         3.13 o                         
   3   3   3        126.98        129.17         3.23 o                         
  -2   3   4        173.09        180.64         1.60 o                         
  -1   3   4         36.02         32.83         0.52 o                         
   1   3   4         21.43         19.31         1.12 o                         
   0   3   4        153.67        152.88         1.53 o                         
   2   3   4         88.25        119.98         1.23 o                         
  -3   3   5        536.78        550.96         5.54 o                         
  -4   3   5         66.34         67.28         0.78 o                         
   5   3   4         61.26         60.94         0.96 o                         
   6   3   4         32.76         34.51         0.96 o                         
  -7   3   6         17.42         17.88         1.62 o                         
   8   4   2         15.12         14.37         1.71 o                         
   7   4   2         29.04         28.31         1.23 o                         
  -6   4   4         27.80         26.36         0.85 o                         
  -5   4   4        251.22        263.84         2.70 o                         
   4   4   3         11.68         14.19         0.71 o                         
   3   4   3          3.98          3.52         0.80 o                         
  -2   4   4          2.83          2.29         0.19 o                         
   0   4   4          0.16          0.34         0.15 o                         
   1   4   4         33.49         35.96         0.57 o                         
  -1   4   4        457.85        425.61         9.27 o                         
   2   4   4         61.10         57.70         0.74 o                         
  -3   4   5        124.84        121.24         2.12 o                         
  -4   4   5         62.98         69.52         0.81 o                         
   5   4   4          1.77          1.75         0.28 o                         
   6   4   4         11.54         14.40         0.79 o                         
  -7   4   6         19.07         15.56         1.66 o                         
   8   5   2         28.60         25.93         2.22 o                         
   7   5   2          2.60          1.46         0.99 o                         
  -6   5   4          6.62          8.09         0.71 o                         
  -5   5   4         59.88         58.79         0.96 o                         
   4   5   3          7.66          8.63         0.67 o                         
   3   5   3         61.45         61.13         1.28 o                         
  -2   5   4          6.65          4.88         0.26 o                         
  -1   5   4          0.16          0.10         0.13 o                         
   0   5   4        936.28        914.51         7.44 o                         
   1   5   4          4.81          3.86         0.28 o                         
   2   5   4        176.13        197.80         2.02 o                         
  -3   5   5        213.05        237.51         3.97 o                         
  -4   5   5        231.91        246.98         2.03 o                         
   5   5   4        159.01        150.67         2.20 o                         
   6   5   4         28.97         34.48         1.55 o                         
  -7   5   6         20.58         19.94         2.12 o                         
   8   6   2          7.48          8.16         2.02 o                         
   7   6   2          8.73          5.72         1.19 o                         
  -6   6   4          4.44          4.11         0.72 o                         
  -5   6   4         13.62         11.52         0.62 o                         
   4   6   3         74.00         82.26         1.66 o                         
   3   6   3        206.51        222.40         3.23 o                         
  -2   6   4         53.30         60.36         0.72 o                         
  -1   6   4          0.09          0.09         0.15 o                         
   0   6   4        867.62        847.58         7.52 o                         
   1   6   4         80.93         90.60         1.24 o                         
   2   6   4         49.62         46.43         0.79 o                         
  -3   6   5         31.27         34.84         1.18 o                         
  -4   6   5         52.84         52.89         0.88 o                         
   5   6   4          9.71         10.64         0.73 o                         
   6   6   4         25.03         26.22         1.12 o                         
  -7   6   6         49.30         45.50         2.42 o                         
   7   7   2          3.92          2.47         0.99 o                         
  -6   7   4          3.61          1.92         0.60 o                         
  -5   7   4          4.82          4.00         0.46 o                         
   4   7   3         43.42         46.71         1.22 o                         
   3   7   3        131.72        140.98         2.48 o                         
  -2   7   4          0.14          0.13         0.14 o                         
  -1   7   4         44.78         43.38         0.67 o                         
   0   7   4          1.84          2.84         0.29 o                         
   1   7   4        431.24        452.40         4.63 o                         
   2   7   4          8.86          9.72         0.44 o                         
  -3   7   5        103.82        109.79         1.81 o                         
  -4   7   5         11.71         14.47         0.53 o                         
   5   7   4          0.42          0.59         0.38 o                         
   6   7   4         24.40         27.02         1.23 o                         
  -7   7   6          2.06          3.16         3.67 o                         
   7   8   2         21.42         18.61         1.51 o                         
  -6   8   4          4.84          4.80         0.60 o                         
  -5   8   4         48.97         47.70         1.16 o                         
   4   8   3          5.39          5.57         0.91 o                         
   3   8   3          8.56          9.43         0.74 o                         
  -2   8   4        397.72        411.32         3.53 o                         
  -1   8   4         10.50         17.73         0.47 o                         
   0   8   4        250.83        239.14         2.68 o                         
   1   8   4         34.16         35.49         0.72 o                         
   2   8   4        210.43        209.66         2.63 o                         
  -3   8   5        161.30        160.40         2.39 o                         
  -4   8   5        203.59        211.81         1.98 o                         
   5   8   4          7.43          8.05         0.79 o                         
   6   8   4          6.78          6.65         0.73 o                         
  -7   8   6          2.54          2.70         3.86 o                         
   7   9   2          3.07          2.69         1.52 o                         
  -6   9   4          0.67          0.85         0.37 o                         
  -5   9   4          0.01          0.47         0.32 o                         
   4   9   3         69.05         70.88         1.93 o                         
   3   9   3        102.11         98.23         1.96 o                         
  -2   9   4        233.85        261.02         2.43 o                         
  -1   9   4        391.23        429.72         3.60 o                         
   0   9   4        111.50        129.09         1.79 o                         
   1   9   4          0.24          0.35         0.19 o                         
   2   9   4          1.39          0.88         0.26 o                         
  -3   9   5          0.96          0.93         0.67 o                         
  -4   9   5         72.75         71.44         1.03 o                         
   5   9   4          1.28          1.45         0.43 o                         
   6   9   4          6.81          6.31         1.10 o                         
  -7   9   6          6.51          4.34         3.95 o                         
   7  10   2          1.79          1.00         1.24 o                         
  -6  10   4          8.27          6.76         1.54 o                         
  -5  10   4         38.28         37.68         1.03 o                         
   4  10   3         19.45         15.81         1.19 o                         
   3  10   3         65.23         66.76         1.14 o                         
  -2  10   4         61.62         84.16         1.06 o                         
  -1  10   4          9.16          7.52         0.38 o                         
   0  10   4         38.02         41.56         0.88 o                         
   1  10   4         58.70         54.04         0.87 o                         
   2  10   4         57.31         67.56         1.03 o                         
  -3  10   5         38.00         43.47         1.02 o                         
  -4  10   5        121.55        123.11         1.35 o                         
   5  10   4        124.17        116.36         1.92 o                         
   6  10   4          0.33          0.02         0.75 o                         
   7  11   2          2.47          2.42         1.17 o                         
  -6  11   4          2.60          1.14         1.09 o                         
  -5  11   4         42.55         43.00         1.10 o                         
   4  11   3         31.22         33.73         0.78 o                         
   3  11   3         97.48         95.04         1.33 o                         
  -2  11   4         12.06         12.04         0.49 o                         
  -1  11   4         27.17         29.08         0.60 o                         
   0  11   4          3.22          2.64         0.35 o                         
   1  11   4        250.98        262.64         2.49 o                         
   2  11   4          0.41          1.31         0.27 o                         
  -3  11   5         85.81         82.14         1.20 o                         
  -4  11   5         33.60         35.71         0.75 o                         
   5  11   4         22.61         21.18         0.95 o                         
   6  11   4        134.06        132.89         2.75 o                         
   7  12   2          5.75          7.72         2.00 o                         
  -6  12   4          1.32          0.33         1.26 o                         
  -5  12   4          0.38          0.59         0.33 o                         
   4  12   3         51.47         52.61         1.06 o                         
   3  12   3         84.74         91.71         1.52 o                         
  -2  12   4         18.19         20.84         0.61 o                         
  -1  12   4          4.79          5.89         0.42 o                         
   0  12   4         83.39         73.30         1.31 o                         
   1  12   4         21.81         20.06         0.59 o                         
   2  12   4         10.50         11.85         0.56 o                         
  -3  12   5         38.76         35.13         1.06 o                         
  -4  12   5         10.22         14.62         0.57 o                         
   5  12   4          4.81          5.77         0.56 o                         
   6  12   4          0.03          0.00         0.87 o                         
  -6  13   4         25.62         24.71         2.78 o                         
  -5  13   4          0.39          0.11         0.40 o                         
   4  13   3         14.53         11.68         0.70 o                         
   3  13   3         15.62         11.98         1.41 o                         
  -2  13   4         50.22         51.20         0.78 o                         
  -1  13   4          0.11          0.00         0.21 o                         
   0  13   4        245.45        274.12         2.75 o                         
   1  13   4         14.01         13.29         0.54 o                         
   2  13   4         22.76         26.26         0.79 o                         
  -3  13   5        100.26         83.82         1.74 o                         
  -4  13   5        186.38        173.06         2.46 o                         
   5  13   4         26.89         26.09         1.32 o                         
   6  13   4          1.73          1.46         0.79 o                         
  -6  14   4          8.24          8.28         1.76 o                         
  -5  14   4         30.40         30.91         1.11 o                         
   4  14   3          3.83          2.64         0.68 o                         
   3  14   3         60.79         52.86         1.44 o                         
  -2  14   4         21.89         21.44         0.53 o                         
  -1  14   4          6.76         10.58         0.49 o                         
   0  14   4          2.17          0.20         0.46 o                         
   1  14   4          3.62          1.03         0.30 o                         
   2  14   4         95.66         92.85         1.38 o                         
  -3  14   5         80.50         73.82         1.73 o                         
  -4  14   5         89.77         79.95         1.35 o                         
   5  14   4         17.49         15.58         1.01 o                         
   6  14   4          0.37          0.51         1.05 o                         
  -6  15   4          5.20          3.57         1.78 o                         
  -5  15   4          0.54          0.00         0.50 o                         
   4  15   3         44.03         45.88         1.14 o                         
   3  15   3          2.34          5.54         1.60 o                         
  -2  15   4          2.01          1.15         0.28 o                         
  -1  15   4        106.26         92.41         1.34 o                         
   0  15   4         82.47         64.40         1.10 o                         
   1  15   4          2.55          1.19         0.31 o                         
   2  15   4          5.79          8.09         0.68 o                         
  -3  15   5         20.99         22.32         1.39 o                         
  -4  15   5         30.45         28.57         0.98 o                         
   5  15   4          3.92          3.86         0.65 o                         
  -5  16   4          0.12          0.43         0.57 o                         
   4  16   3         24.23         24.36         1.14 o                         
   3  16   3         42.91         39.19         1.78 o                         
  -2  16   4         13.15         14.68         0.66 o                         
  -1  16   4          0.51          1.09         0.33 o                         
   0  16   4         30.93         25.62         0.87 o                         
   1  16   4          3.19          1.90         0.40 o                         
   2  16   4         94.75         80.12         1.70 o                         
  -3  16   5         35.67         28.43         2.33 o                         
  -4  16   5         14.45         13.51         1.38 o                         
   5  16   4         11.15          7.69         0.74 o                         
  -5  17   4         66.87         69.12         2.26 o                         
   4  17   3         23.90         23.76         1.14 o                         
   3  17   3         34.13         34.44         1.84 o                         
  -2  17   4         92.17         90.62         1.35 o                         
  -1  17   4         41.68         36.22         0.92 o                         
   0  17   4        128.26        123.14         2.04 o                         
   1  17   4         96.97         81.42         1.40 o                         
   2  17   4         51.66         45.03         1.20 o                         
  -3  17   5         12.91          7.45         1.83 o                         
  -4  17   5          0.79          0.00         1.67 o                         
   5  17   4          2.85          3.83         1.09 o                         
  -5  18   4         19.50         19.38         1.74 o                         
   4  18   3          1.33          1.92         1.04 o                         
   3  18   3          3.86          6.08         1.73 o                         
  -2  18   4          1.82          1.35         0.39 o                         
  -1  18   4         16.21         15.34         0.85 o                         
   0  18   4          8.51          7.00         0.76 o                         
   1  18   4         73.85         66.55         1.46 o                         
   2  18   4          5.73          6.80         0.61 o                         
  -3  18   5          1.18          0.00         1.90 o                         
  -4  18   5         13.33         15.19         2.08 o                         
   4  19   3         14.10         11.59         1.67 o                         
   3  19   3        125.67        124.61         2.44 o                         
  -2  19   4          0.00          0.00         0.38 o                         
  -1  19   4          1.30          1.24         0.44 o                         
   0  19   4         13.92         15.09         1.05 o                         
   1  19   4         18.07         13.87         1.03 o                         
   2  19   4          0.24          0.87         0.52 o                         
  -3  19   5          5.29          6.40         1.56 o                         
  -4  19   5          5.85          8.48         1.76 o                         
   4  20   3          7.92          5.38         1.76 o                         
   3  20   3         46.93         53.79         1.79 o                         
  -2  20   4         11.89         13.34         0.86 o                         
   1  20   4          6.51          9.80         3.39 o                         
   0  20   4         48.02         43.64         1.45 o                         
  -1  20   4          4.25         10.07         2.97 o                         
   2  20   4         42.08         43.54         1.31 o                         
  -3  20   5         12.92         11.25         2.36 o                         
   3  21   3         46.74         60.78         2.79 o                         
  -2  21   4         32.66         33.62         1.20 o                         
   1  21   4          6.02         11.71         3.37 o                         
   0  21   4          5.01          8.79         1.23 o                         
  -1  21   4          3.58          0.36         3.30 o                         
   2  21   4         27.48         24.47         1.45 o                         
  -2  22   4          0.05          0.00         0.58 o                         
  -1  22   4          3.60          3.73         0.72 o                         
   1  22   4         21.35         25.48         4.24 o                         
   0  22   4          0.02          2.49         1.14 o                         
   7   0   3         27.83         25.98         1.59 o                         
  -5   0   5         66.17         70.16         1.49 o                         
   4   0   4         45.79         51.49         1.42 o                         
   1   0   5       2507.68       2602.33        52.96 o                         
  -1   0   5       1714.87       1764.15        35.75 o                         
   3   0   5         96.40         88.34         2.74 o                         
  -4   0   6          0.74          0.79         0.87 o                         
   5   0   5         16.15         18.72         0.94 o                         
  -7   0   7        136.04        146.55         3.98 o                         
   8   1   3          1.54          1.94         1.71 o                         
   7   1   3         20.30         16.71         1.07 o                         
  -6   1   5          0.00          0.00         0.32 o                         
  -5   1   5          1.79          1.47         0.29 o                         
   4   1   4         92.73        105.28         1.55 o                         
   3   1   4         67.74         84.05         1.86 o                         
  -2   1   5         58.12         54.40         0.70 o                         
   0   1   5       2096.96       2049.09        41.37 o                         
   1   1   5       2680.54       2511.24        66.57 o                         
  -1   1   5       2588.21       2583.54        36.66 o                         
   2   1   5          7.17          8.88         0.37 o                         
  -3   1   6         58.80         60.46         1.34 o                         
  -4   1   6         11.03         10.74         0.70 o                         
   5   1   5         15.62         13.62         0.63 o                         
   6   1   5         47.97         48.53         1.05 o                         
  -7   1   7          1.47          2.98         1.93 o                         
   8   2   3          1.72          2.04         1.72 o                         
   7   2   3         17.33         17.06         1.03 o                         
  -6   2   5          3.00          3.31         0.41 o                         
  -5   2   5          0.13          0.00         0.28 o                         
   4   2   4         40.24         42.72         0.93 o                         
   3   2   4        907.90        917.98        13.56 o                         
  -2   2   5         34.43         42.75         0.61 o                         
   1   2   5        973.02        999.63        20.67 o                         
   0   2   5        890.00       1071.35         8.55 o                         
  -1   2   5       1496.70       1513.66        21.75 o                         
   2   2   5        266.69        281.10         2.53 o                         
  -3   2   6        392.18        409.29         4.64 o                         
  -4   2   6         14.43         14.72         0.73 o                         
   5   2   5          0.44          0.91         0.30 o                         
   6   2   5          0.81          0.38         0.39 o                         
  -7   2   7         19.33         20.60         2.09 o                         
   8   3   3         11.44         12.99         1.80 o                         
   7   3   3         49.64         44.54         1.36 o                         
  -6   3   5          3.30          2.61         0.41 o                         
  -5   3   5          1.68          1.88         0.32 o                         
   4   3   4         61.91         65.10         1.38 o                         
   3   3   4        666.16        686.80        10.30 o                         
  -2   3   5          1.02          0.97         0.17 o                         
   1   3   5        418.24        437.27         9.58 o                         
   0   3   5         61.05         75.77         0.92 o                         
  -1   3   5        684.47        708.01        14.88 o                         
   2   3   5         45.42         60.56         0.83 o                         
  -3   3   6        468.40        522.73         5.78 o                         
  -4   3   6         80.70         79.30         1.07 o                         
   5   3   5         38.06         36.60         0.84 o                         
   6   3   5        100.11        101.41         1.61 o                         
  -7   3   7         35.79         38.26         2.36 o                         
   7   4   3          8.45          0.44         1.20 o                         
  -6   4   5          1.08          0.94         0.46 o                         
  -5   4   5          7.46          6.94         0.57 o                         
   4   4   4        100.76        112.09         1.69 o                         
   3   4   4        187.29        179.36         2.80 o                         
  -2   4   5        278.56        262.96         2.47 o                         
  -1   4   5         51.01         45.23         0.76 o                         
   0   4   5         17.52         18.82         0.53 o                         
   1   4   5         58.31         70.97         0.97 o                         
   2   4   5        394.27        447.85         3.84 o                         
  -3   4   6        220.80        246.32         3.04 o                         
  -4   4   6         58.55         56.25         0.86 o                         
   5   4   5          0.48          0.52         0.33 o                         
   6   4   5        116.36        109.39         1.86 o                         
  -7   4   7         46.15         46.46         2.39 o                         
   7   5   3         53.67         55.35         1.92 o                         
  -6   5   5          0.15          0.00         0.41 o                         
  -5   5   5          3.70          4.40         0.44 o                         
   4   5   4        363.76        380.99         4.37 o                         
   3   5   4        291.54        316.15         3.76 o                         
  -2   5   5         92.84         96.43         1.10 o                         
  -1   5   5         54.30         49.65         0.81 o                         
   0   5   5          3.70          4.73         0.39 o                         
   1   5   5        269.06        258.36         2.45 o                         
   2   5   5          0.03          0.15         0.17 o                         
  -3   5   6          4.82          2.55         0.80 o                         
  -4   5   6         31.08         31.68         0.76 o                         
   5   5   5        176.40        181.99         2.12 o                         
   6   5   5         37.02         35.81         1.09 o                         
  -7   5   7         11.25         12.05         2.62 o                         
   7   6   3         52.77         50.14         1.88 o                         
  -6   6   5          0.52          0.25         0.44 o                         
  -5   6   5          2.85          4.69         0.45 o                         
   4   6   4         31.53         30.19         0.81 o                         
   3   6   4         38.84         42.72         0.94 o                         
  -2   6   5          5.68          5.82         0.39 o                         
  -1   6   5         47.55         49.38         0.82 o                         
   0   6   5        359.04        399.28         3.80 o                         
   1   6   5         79.77         83.84         1.13 o                         
   2   6   5          0.10          0.02         0.17 o                         
  -3   6   6          1.22          4.88         0.71 o                         
  -4   6   6        116.48        126.32         1.65 o                         
   5   6   5        162.93        161.33         2.43 o                         
   6   6   5          3.31          3.78         0.52 o                         
  -7   6   7          7.19          5.22         2.55 o                         
   7   7   3          0.76          0.00         1.57 o                         
  -6   7   5          5.41          4.37         0.73 o                         
  -5   7   5         27.90         25.62         0.80 o                         
   4   7   4         13.36         16.71         0.69 o                         
   3   7   4         94.05         97.81         1.67 o                         
  -2   7   5         80.80         90.41         1.19 o                         
  -1   7   5        102.32         99.78         1.45 o                         
   1   7   5         79.80         76.88         2.63 o                         
   0   7   5         35.37         33.93         0.76 o                         
   2   7   5         60.63         59.12         0.96 o                         
  -3   7   6         15.53         14.01         0.79 o                         
  -4   7   6         58.84         62.74         0.93 o                         
   5   7   5        151.67        153.33         2.32 o                         
   6   7   5          1.71          1.79         0.49 o                         
  -7   7   7         18.94         19.34         4.29 o                         
   7   8   3          6.95          5.88         1.32 o                         
  -6   8   5          0.77          0.31         0.44 o                         
  -5   8   5         23.38         18.98         0.67 o                         
   4   8   4        335.51        348.21         4.12 o                         
   3   8   4        187.86        180.20         2.63 o                         
  -2   8   5         38.24         43.03         0.67 o                         
  -1   8   5         90.95         99.99         1.61 o                         
   1   8   5        112.70        132.26         3.72 o                         
   0   8   5         29.40         28.93         0.82 o                         
   2   8   5          0.28          0.69         0.24 o                         
  -3   8   6         52.23         55.38         1.18 o                         
  -4   8   6         43.57         40.21         0.79 o                         
   5   8   5         45.94         46.50         1.48 o                         
   6   8   5          1.85          1.93         0.56 o                         
   7   9   3         10.05         10.13         1.48 o                         
  -6   9   5          0.71          1.62         0.53 o                         
  -5   9   5          3.59          3.62         0.32 o                         
   4   9   4         45.32         45.32         1.21 o                         
   3   9   4          0.71          0.54         0.75 o                         
  -2   9   5          3.75          2.39         0.25 o                         
  -1   9   5         55.27         56.12         0.95 o                         
   0   9   5         69.39         71.10         1.18 o                         
   1   9   5         60.42         57.39         1.05 o                         
   2   9   5        548.09        546.29         6.03 o                         
  -3   9   6        132.14        130.38         1.77 o                         
  -4   9   6         56.05         55.02         0.97 o                         
   5   9   5          0.76          0.39         0.64 o                         
   6   9   5          0.01          0.00         0.66 o                         
   7  10   3         27.67         27.56         1.66 o                         
  -6  10   5          2.08          1.86         0.54 o                         
  -5  10   5          0.19          0.33         0.22 o                         
   4  10   4        179.20        178.04         2.33 o                         
   3  10   4         23.07         22.66         1.04 o                         
  -2  10   5          2.40          3.08         0.28 o                         
  -1  10   5         52.13         51.91         0.82 o                         
   0  10   5         30.61         31.15         0.73 o                         
   1  10   5          1.13          0.84         0.30 o                         
   2  10   5         16.56         15.98         0.70 o                         
  -3  10   6        106.32        106.84         2.09 o                         
  -4  10   6         16.85         18.17         0.72 o                         
   5  10   5         15.86         17.39         1.50 o                         
   6  10   5          2.46          1.78         0.83 o                         
   7  11   3          4.39          6.92         1.98 o                         
  -6  11   5          0.14          0.14         0.48 o                         
  -5  11   5         26.57         22.68         0.68 o                         
   4  11   4         26.26         27.36         0.93 o                         
   3  11   4         64.62         64.55         1.28 o                         
  -2  11   5         33.08         34.68         0.67 o                         
  -1  11   5          2.52          1.50         0.23 o                         
   0  11   5         39.76         42.08         0.78 o                         
   1  11   5          0.01          0.09         0.26 o                         
   2  11   5         49.65         52.84         1.09 o                         
  -3  11   6         25.69         26.47         1.08 o                         
  -4  11   6          6.26          5.03         0.62 o                         
   5  11   5        132.10        136.09         3.32 o                         
   6  11   5          5.33          2.87         0.90 o                         
  -6  12   5          0.16          0.41         1.30 o                         
  -5  12   5         13.25         13.57         0.67 o                         
   4  12   4         15.95         23.19         0.71 o                         
   3  12   4         23.01         21.60         0.96 o                         
  -2  12   5         12.47         14.09         0.53 o                         
  -1  12   5         59.35         67.10         1.07 o                         
   1  12   5         81.85         80.22         3.20 o                         
   0  12   5          2.75          4.93         0.46 o                         
   2  12   5         63.93         67.95         1.24 o                         
  -3  12   6         82.26         78.13         1.77 o                         
  -4  12   6         66.01         64.25         1.11 o                         
   5  12   5        205.48        203.09         4.34 o                         
   6  12   5          1.22          1.62         1.03 o                         
  -6  13   5         20.58         17.48         3.01 o                         
  -5  13   5         10.00          9.34         0.62 o                         
   4  13   4        293.66        264.67         2.70 o                         
   3  13   4        104.21         85.75         1.78 o                         
  -2  13   5         49.52         37.57         0.76 o                         
  -1  13   5         54.07         55.67         0.93 o                         
   0  13   5         13.22         14.27         0.60 o                         
   1  13   5         18.30         21.19         0.67 o                         
   2  13   5          0.00          0.36         0.34 o                         
  -3  13   6          3.20          2.68         1.06 o                         
  -4  13   6         48.20         47.13         1.00 o                         
   6  13   5          3.42          2.31         1.20 o                         
  -6  14   5          2.73          3.41         1.87 o                         
  -5  14   5          2.69          1.52         0.48 o                         
   4  14   4        151.49        132.96         1.79 o                         
   3  14   4         72.73         68.87         1.81 o                         
  -2  14   5          0.00          0.56         0.32 o                         
  -1  14   5          4.03          2.37         0.31 o                         
   0  14   5         21.78         24.95         0.74 o                         
   1  14   5         40.60         33.55         0.86 o                         
   2  14   5        194.29        167.10         2.46 o                         
  -3  14   6         39.60         36.59         1.40 o                         
  -4  14   6          5.96          6.88         0.84 o                         
   5  14   5          1.62          0.96         0.66 o                         
  -5  15   5          1.92          2.48         0.66 o                         
   4  15   4         51.07         46.63         1.04 o                         
   3  15   4         19.31         20.46         1.45 o                         
  -2  15   5          6.10          4.05         0.59 o                         
  -1  15   5         34.75         31.02         0.95 o                         
   0  15   5          0.27          0.50         0.63 o                         
   1  15   5         49.32         50.58         1.11 o                         
   2  15   5        238.08        206.49         2.67 o                         
  -3  15   6        124.02        130.49         2.95 o                         
  -4  15   6         48.98         44.66         1.70 o                         
   5  15   5         51.84         58.63         2.04 o                         
  -5  15   6         33.77         37.90         3.60 o                         
  -5  16   5          5.07          3.27         0.80 o                         
   4  16   4         13.40         12.01         0.78 o                         
   3  16   4         43.30         35.13         1.51 o                         
  -2  16   5         16.88         13.39         0.75 o                         
  -1  16   5        222.43        197.82         2.31 o                         
   0  16   5          6.55          3.34         0.69 o                         
   1  16   5          9.21          7.89         0.69 o                         
   2  16   5        158.38        142.94         1.98 o                         
  -3  16   6         88.37         85.20         1.94 o                         
  -4  16   6          6.35          2.21         1.53 o                         
   5  16   5         13.91         12.09         1.53 o                         
  -5  17   5         14.12         14.83         1.67 o                         
   4  17   4          1.29          0.42         1.11 o                         
   3  17   4         21.71         18.68         1.83 o                         
  -2  17   5         16.63         11.71         0.81 o                         
  -1  17   5        125.43        111.45         1.95 o                         
   0  17   5          7.21          7.43         0.96 o                         
   1  17   5        135.14        130.39         2.19 o                         
   2  17   5          0.04          0.14         0.44 o                         
  -3  17   6         10.56          8.45         1.10 o                         
  -4  17   6          1.12          0.00         1.96 o                         
   4  18   4         10.18         10.17         1.64 o                         
   3  18   4          1.19          0.00         1.77 o                         
  -2  18   5          0.67          0.57         0.44 o                         
  -1  18   5          0.26          0.57         0.51 o                         
   0  18   5        104.93         95.39         1.91 o                         
   1  18   5        115.11        102.28         1.86 o                         
   2  18   5         37.62         34.43         1.16 o                         
  -3  18   6          1.45          6.89         1.23 o                         
  -4  18   6          2.09          1.79         1.65 o                         
   4  19   4          7.52          8.73         1.77 o                         
   3  19   4          3.86          4.13         1.70 o                         
  -2  19   5          3.71          2.49         0.52 o                         
  -1  19   5         10.17          9.14         1.05 o                         
   0  19   5        151.37        143.49         2.85 o                         
   1  19   5         28.59         28.60         1.15 o                         
   2  19   5          0.21          0.72         0.56 o                         
  -3  19   6          1.87          1.25         3.01 o                         
   3  20   4         19.35         17.60         1.98 o                         
  -2  20   5          0.03          0.24         0.54 o                         
   1  20   5         12.05         10.75         6.36 o                         
  -1  20   5          8.79          8.73         0.81 o                         
   0  20   5         30.70         23.95         1.33 o                         
   2  20   5          0.01          0.10         0.77 o                         
  -2  21   5          0.05          0.88         1.00 o                         
   1  21   5          8.49         14.92         2.51 o                         
  -1  21   5         14.24         16.61         1.78 o                         
   0  21   5          2.35          2.19         0.93 o                         
   2  21   5          8.22          5.00         0.83 o                         
   0  22   5          1.03          0.00         1.45 o                         
  -6   0   6          1.72          2.76         0.67 o                         
  -4   0   6          0.44          0.12         0.88 o                         
   3   0   5        162.70        157.13         4.13 o                         
  -2   0   6       1322.54       1323.83        14.40 o                         
   0   0   6         58.67         67.19         1.25 o                         
   2   0   6        490.93        479.31         6.61 o                         
  -3   0   7        228.02        257.81         4.59 o                         
   4   0   6         30.63         29.64         1.10 o                         
  -5   0   7          0.00          0.00         3.13 o                         
   6   0   6          2.67          4.48         0.91 o                         
   7   1   4          1.82          2.86         1.27 o                         
  -6   1   6          0.00          0.00         0.42 o                         
  -5   1   6          0.01          0.11         0.33 o                         
   4   1   5         18.39         20.22         0.80 o                         
   3   1   5         96.71        104.60         1.87 o                         
  -2   1   6         20.55         21.73         0.52 o                         
   0   1   6          5.09          7.06         0.39 o                         
  -1   1   6       1313.84       1409.95        15.26 o                         
   2   1   6        175.28        162.23         1.82 o                         
  -3   1   7        149.76        150.56         1.94 o                         
  -4   1   7        125.78        131.19         1.56 o                         
  -5   1   7         65.84         69.14         2.71 o                         
   5   1   6        106.80        115.05         1.56 o                         
   6   1   6        323.25        332.61         3.40 o                         
  -7   1   8          2.23          0.31         2.35 o                         
   7   2   4          0.79          3.12         1.20 o                         
  -6   2   6          3.08          1.76         0.50 o                         
  -5   2   6          6.42          6.73         0.65 o                         
   4   2   5         15.83         14.07         0.74 o                         
   3   2   5        285.08        296.76         5.02 o                         
  -2   2   6         41.96         37.85         0.74 o                         
   1   2   6         73.83         74.41         2.62 o                         
   0   2   6        343.54        418.19         4.13 o                         
  -1   2   6         91.21         96.10         2.45 o                         
   2   2   6         87.30         86.38         1.08 o                         
  -3   2   7         73.68         80.02         1.33 o                         
  -4   2   7        157.97        160.15         1.73 o                         
   5   2   6         71.73         74.13         1.37 o                         
  -5   2   7         48.36         55.44         2.84 o                         
   6   2   6         34.22         32.97         1.18 o                         
  -7   2   8         24.26         20.14         2.50 o                         
   7   3   4         24.53         24.98         1.47 o                         
  -6   3   6         15.78         16.60         0.87 o                         
  -5   3   6         10.97         10.99         0.54 o                         
   4   3   5         47.98         42.43         1.18 o                         
   3   3   5        277.55        302.94         3.39 o                         
  -2   3   6        137.19        144.10         1.59 o                         
   1   3   6        124.14        133.39         3.10 o                         
   0   3   6        820.37        872.53         7.68 o                         
  -1   3   6        174.51        185.45         3.82 o                         
   2   3   6        128.87        124.08         1.39 o                         
  -3   3   7         53.34         56.31         1.36 o                         
  -4   3   7          8.32          8.12         0.63 o                         
   5   3   6         50.90         51.61         1.13 o                         
  -5   3   7        140.21        156.19         5.45 o                         
   6   3   6         44.74         44.69         1.21 o                         
  -7   3   8          0.14          0.00         2.37 o                         
   7   4   4         32.14         34.43         1.61 o                         
  -6   4   6         15.11         13.41         0.84 o                         
  -5   4   6          0.96          0.54         0.22 o                         
   4   4   5         85.93         90.39         1.60 o                         
   3   4   5        179.74        188.53         3.07 o                         
  -2   4   6         68.48         65.53         1.06 o                         
   1   4   6         18.81         16.26         1.03 o                         
   0   4   6        462.04        444.15         5.25 o                         
  -1   4   6         30.12         26.52         2.33 o                         
   2   4   6          0.16          0.51         0.20 o                         
  -3   4   7         45.43         41.49         1.55 o                         
  -4   4   7        358.72        358.63         3.33 o                         
   5   4   6        342.11        353.70         4.03 o                         
  -5   4   7        280.04        300.67         8.05 o                         
   6   4   6          0.00          0.00         0.48 o                         
   7   5   4         56.12         34.43         1.67 o                         
  -6   5   6          5.00          4.02         0.52 o                         
  -5   5   6         30.95         31.85         0.63 o                         
   4   5   5         33.36         33.88         0.92 o                         
   3   5   5          8.09          8.76         0.73 o                         
  -2   5   6          0.53          0.21         0.20 o                         
   1   5   6         34.48         39.63         1.98 o                         
   0   5   6         26.74         28.19         0.91 o                         
  -1   5   6         30.11         33.61         1.59 o                         
   2   5   6        339.39        332.73         3.06 o                         
  -3   5   7         37.77         40.65         1.61 o                         
  -4   5   7        242.40        249.56         2.82 o                         
   5   5   6        283.92        295.80         3.49 o                         
  -5   5   7        201.07        220.95         6.56 o                         
   6   5   6          3.52          3.36         0.57 o                         
   7   6   4         74.40         75.41         2.28 o                         
  -6   6   6          0.04          0.00         0.45 o                         
  -5   6   6          1.87          3.93         0.30 o                         
   4   6   5        113.59        127.78         2.04 o                         
   3   6   5          0.79          2.39         0.74 o                         
  -2   6   6          0.35          0.03         0.20 o                         
  -1   6   6          2.59          2.05         0.26 o                         
   1   6   6         14.63         11.55         1.46 o                         
   0   6   6          0.95          2.07         0.35 o                         
   2   6   6        247.02        232.25         2.28 o                         
  -3   6   7        249.98        257.42         3.78 o                         
  -4   6   7         47.40         50.33         1.40 o                         
   5   6   6         35.54         34.29         1.09 o                         
   6   6   6          1.18          1.53         0.56 o                         
   7   7   4          2.33          3.49         1.78 o                         
  -6   7   6          9.93          9.57         1.00 o                         
  -5   7   6         31.88         31.72         0.62 o                         
   4   7   5         80.80         90.99         1.66 o                         
   3   7   5         25.80         25.97         1.01 o                         
  -2   7   6         12.86         15.15         0.52 o                         
  -1   7   6          9.23         10.49         0.51 o                         
   1   7   6         53.50         59.06         2.51 o                         
   0   7   6         17.39         16.39         0.65 o                         
   2   7   6        238.05        226.89         2.37 o                         
  -3   7   7        453.40        474.79         5.38 o                         
  -4   7   7          5.58          7.29         0.84 o                         
   5   7   6          8.25          7.22         0.65 o                         
   6   7   6          2.23          1.66         0.58 o                         
   7   8   4          4.23          5.49         1.79 o                         
  -6   8   6          6.42          5.42         0.60 o                         
  -5   8   6          3.25          2.15         0.27 o                         
   4   8   5         51.35         45.53         1.31 o                         
   3   8   5         86.49         94.19         1.77 o                         
  -2   8   6          2.31          2.37         0.28 o                         
   1   8   6        503.52        514.87         8.18 o                         
   0   8   6         51.74         56.55         1.10 o                         
  -1   8   6        398.43        414.91         9.54 o                         
   2   8   6        234.59        243.71         2.74 o                         
  -3   8   7        288.63        291.46         3.20 o                         
  -4   8   7         22.36         23.42         0.82 o                         
   5   8   6          0.66          0.38         0.43 o                         
   6   8   6          1.16          1.92         0.67 o                         
   7   9   4          3.86          8.62         2.20 o                         
  -6   9   6          0.02          0.00         0.54 o                         
  -5   9   6          3.88          2.94         0.32 o                         
   4   9   5         92.38         88.97         1.63 o                         
   3   9   5        153.19        150.27         2.44 o                         
  -2   9   6          0.26          0.53         0.25 o                         
   1   9   6        330.45        350.31         5.92 o                         
   0   9   6         47.99         47.34         0.93 o                         
  -1   9   6        259.56        274.81         6.87 o                         
   2   9   6        103.91         99.09         1.35 o                         
  -3   9   7        206.99        208.34         2.82 o                         
  -4   9   7         24.13         21.08         0.83 o                         
  -5   9   7          5.21          3.58         2.78 o                         
   5   9   6          0.39          0.27         0.61 o                         
   6   9   6          0.07          1.14         0.64 o                         
   7  10   4          0.43          0.00         1.93 o                         
  -6  10   6         33.31         29.80         1.57 o                         
  -5  10   6          0.00          0.00         0.29 o                         
   4  10   5         28.43         29.86         0.95 o                         
   3  10   5         65.43         64.66         1.61 o                         
  -2  10   6          0.22          0.03         0.26 o                         
  -1  10   6         26.04         26.61         0.74 o                         
   1  10   6         56.74         52.57         2.60 o                         
   0  10   6        490.91        498.72         4.42 o                         
   2  10   6          0.64          1.65         0.32 o                         
  -3  10   7        162.80        160.97         2.40 o                         
  -4  10   7         55.90         59.41         1.21 o                         
   5  10   6          2.26          2.16         0.53 o                         
   6  10   6          0.70          1.25         0.70 o                         
  -6  11   6         15.99         12.89         1.42 o                         
  -5  11   6         27.27         28.60         0.75 o                         
   4  11   5          4.70          5.27         0.77 o                         
   3  11   5         32.60         30.20         1.59 o                         
  -2  11   6          7.07          6.29         0.49 o                         
  -1  11   6         11.07         12.57         0.61 o                         
   1  11   6        200.18        217.79         4.25 o                         
   0  11   6          8.72          8.25         0.56 o                         
   2  11   6        208.00        208.56         2.33 o                         
  -3  11   7        255.53        258.74         3.19 o                         
  -4  11   7         23.06         22.51         0.96 o                         
   5  11   6          0.20          0.00         0.64 o                         
   6  11   6          3.31          4.72         0.88 o                         
  -6  12   6          0.00          0.89         0.73 o                         
  -5  12   6          3.18          3.02         0.42 o                         
   4  12   5         54.06         51.59         1.22 o                         
   3  12   5        136.45        129.76         2.36 o                         
  -2  12   6         26.23         26.26         0.78 o                         
  -1  12   6         34.41         32.93         0.75 o                         
   1  12   6         28.98         22.44         2.43 o                         
   0  12   6          0.61          0.44         0.43 o                         
   2  12   6         53.91         51.54         1.40 o                         
  -3  12   7        240.83        246.61         3.11 o                         
  -4  12   7         20.23         21.09         0.99 o                         
   5  12   6          4.12          3.19         0.78 o                         
  -6  13   6          2.56          3.34         1.98 o                         
  -5  13   6         75.76         71.50         1.31 o                         
   5  13   5        162.96        156.26         5.56 o                         
   4  13   5         79.84         75.51         1.26 o                         
   3  13   5          5.25          7.20         1.24 o                         
  -2  13   6          0.22          0.00         0.36 o                         
  -1  13   6         62.87         57.08         1.03 o                         
   0  13   6          0.87          1.17         0.51 o                         
   1  13   6         16.13         15.62         0.78 o                         
   2  13   6        143.45        139.67         2.06 o                         
  -3  13   7         16.71         18.38         1.72 o                         
  -4  13   7         27.77         29.78         1.09 o                         
   5  13   6         29.76         22.98         1.33 o                         
  -5  14   6          0.01          0.00         0.47 o                         
   4  14   5          5.00          5.54         0.88 o                         
   3  14   5         65.77         63.32         1.58 o                         
  -2  14   6          0.01          0.00         0.50 o                         
   1  14   6         63.60         64.82         3.25 o                         
   0  14   6          6.05          5.11         0.59 o                         
  -1  14   6         82.00         88.99         3.86 o                         
   2  14   6          4.64          4.31         0.52 o                         
  -3  14   7         49.29         53.44         1.76 o                         
  -4  14   7         67.01         69.99         1.59 o                         
   4  15   5         69.22         64.05         1.27 o                         
   3  15   5         76.79         78.30         2.15 o                         
  -2  15   6          9.51          7.64         0.74 o                         
  -1  15   6          3.11          3.38         0.46 o                         
   1  15   6          1.85          3.95         2.40 o                         
   0  15   6        477.08        466.52         4.66 o                         
   2  15   6          0.07          0.00         0.46 o                         
  -3  15   7         31.26         27.36         1.77 o                         
  -4  15   7         27.16         26.92         1.45 o                         
  -5  16   6          0.74          0.88         0.71 o                         
   4  16   5          6.32          4.96         0.98 o                         
   3  16   5         52.96         43.46         1.70 o                         
  -2  16   6          7.73          5.54         0.60 o                         
  -1  16   6          0.00          0.32         0.43 o                         
   1  16   6         30.86         26.62         3.07 o                         
   0  16   6        326.30        292.66         3.25 o                         
   2  16   6          0.02          0.15         0.48 o                         
  -3  16   7          0.00          0.00         2.03 o                         
  -4  16   7         19.14         21.63         1.73 o                         
   4  17   5          0.81          2.02         1.29 o                         
   3  17   5         11.33         11.25         1.80 o                         
  -2  17   6          7.79          7.76         0.68 o                         
   1  17   6         17.96         17.82         1.87 o                         
   0  17   6         16.77         16.57         1.03 o                         
  -1  17   6         28.39         22.36         3.08 o                         
   2  17   6          0.02          0.15         0.51 o                         
  -3  17   7         16.49         12.64         1.70 o                         
  -4  17   7         16.75         18.99         1.94 o                         
   4  18   5          3.12          3.27         1.65 o                         
   3  18   5          1.70          6.62         1.51 o                         
  -2  18   6         77.23         72.61         1.43 o                         
   1  18   6         23.71         23.12         2.18 o                         
   0  18   6          4.99          8.14         0.96 o                         
  -1  18   6         23.92         21.09         3.25 o                         
   2  18   6         15.83         21.00         1.15 o                         
  -3  18   7          4.66          4.97         2.00 o                         
   3  19   5          3.03          3.40         1.66 o                         
  -2  19   6         23.54         25.06         1.33 o                         
   1  19   6         58.51         49.50         2.65 o                         
   0  19   6         21.49         19.49         1.27 o                         
  -1  19   6         98.05         87.21         4.80 o                         
   2  19   6         18.85         22.01         1.57 o                         
   3  20   5          0.04          1.00         2.25 o                         
  -2  20   6         10.79          9.21         0.99 o                         
  -1  20   6          5.66          4.33         0.81 o                         
   1  20   6          8.85         10.87         2.50 o                         
   0  20   6          0.86          1.57         0.94 o                         
   2  20   6          9.73          9.12         0.93 o                         
  -1  21   6         10.35          5.27         1.10 o                         
   0  21   6          0.21          0.64         1.10 o                         
   7   0   5        228.85        256.99         4.91 o                         
   4   0   6         51.69         52.11         1.76 o                         
  -3   0   7        135.09        150.12         3.15 o                         
   1   0   7        296.17        319.72         5.45 o                         
  -1   0   7        253.42        273.08         4.77 o                         
   3   0   7         20.67         18.02         1.35 o                         
  -4   0   8        184.63        179.04         2.99 o                         
   5   0   7         26.65         23.00         1.60 o                         
   5   0   7         15.79         17.62         4.05 o                         
   7   1   5          0.87          2.00         1.57 o                         
  -6   1   7          0.78          0.00         0.49 o                         
   4   1   6        121.79        126.65         1.78 o                         
   3   1   6         91.87         87.94         1.61 o                         
  -2   1   7        157.65        165.80         1.75 o                         
   1   1   7         10.62          7.44         1.11 o                         
   0   1   7         16.75         15.91         0.51 o                         
  -1   1   7         11.89         10.75         0.95 o                         
   2   1   7          3.63          3.14         0.30 o                         
  -3   1   8         46.53         51.10         1.22 o                         
  -4   1   8        119.08        127.41         1.57 o                         
  -5   1   8         11.56         15.16         2.44 o                         
   5   1   7         14.24         12.00         1.02 o                         
   6   1   7          0.16          0.22         0.59 o                         
   7   2   5         32.63         31.84         1.74 o                         
  -6   2   7          0.42          0.38         0.51 o                         
   4   2   6        230.07        237.07         3.07 o                         
   3   2   6         48.34         48.24         1.17 o                         
  -2   2   7          1.28          0.06         0.26 o                         
   1   2   7        154.93        156.23         2.37 o                         
   0   2   7        225.98        219.99         2.11 o                         
  -1   2   7         94.79         88.36         1.73 o                         
   2   2   7         17.30         15.04         0.61 o                         
  -3   2   8        146.57        149.17         2.14 o                         
  -4   2   8         69.40         66.17         1.13 o                         
   5   2   7        103.88        100.83         1.74 o                         
  -5   2   8         78.30         86.57         3.54 o                         
   6   2   7         23.81         20.99         1.23 o                         
   7   3   5         55.19         58.87         2.00 o                         
  -6   3   7          0.12          0.34         0.53 o                         
   4   3   6         12.00         11.53         0.84 o                         
   3   3   6         35.03         35.86         1.07 o                         
  -2   3   7         33.14         30.17         0.79 o                         
   1   3   7        180.53        182.28         3.18 o                         
   0   3   7         96.40        108.29         1.37 o                         
  -1   3   7        263.78        270.78         3.14 o                         
   2   3   7         16.46         14.81         0.67 o                         
  -3   3   8        155.45        156.63         2.37 o                         
  -4   3   8        217.24        230.17         2.43 o                         
  -5   3   8         80.04         89.24         3.48 o                         
   6   3   7         25.26         24.86         1.56 o                         
   7   4   5         77.64         79.08         2.23 o                         
  -6   4   7         39.33         37.24         1.23 o                         
   4   4   6        543.52        578.26         6.02 o                         
   3   4   6         75.93         75.18         1.38 o                         
  -2   4   7          9.67          9.52         0.51 o                         
   1   4   7        126.37        117.29         2.68 o                         
   0   4   7        163.76        159.47         1.97 o                         
  -1   4   7        208.43        201.93         3.38 o                         
   2   4   7          0.09          0.00         0.26 o                         
  -3   4   8         53.45         60.47         1.67 o                         
  -4   4   8         66.56         67.47         1.25 o                         
  -5   4   8          9.58         12.51         2.83 o                         
   5   4   7         12.30         13.43         0.92 o                         
   6   4   7          0.52          0.35         0.74 o                         
   7   5   5         18.61         16.74         1.64 o                         
  -6   5   7          3.17          3.04         0.62 o                         
   4   5   6        391.37        421.19         4.59 o                         
   3   5   6         62.35         69.50         1.10 o                         
  -2   5   7        299.41        304.81         3.21 o                         
   1   5   7        119.74        123.58         2.80 o                         
   0   5   7         37.91         34.76         0.83 o                         
  -1   5   7        151.54        158.14         2.89 o                         
   2   5   7        380.45        389.18         3.55 o                         
  -3   5   8        688.48        718.22         9.03 o                         
  -4   5   8         38.30         37.84         1.13 o                         
   5   5   7         24.76         21.41         1.01 o                         
  -5   5   8         52.04         59.52         4.22 o                         
   6   5   7          0.13          0.00         0.59 o                         
   7   6   5          4.28          5.26         1.63 o                         
  -6   6   7          2.46          1.97         0.70 o                         
  -5   6   7          8.58          9.24         0.57 o                         
   4   6   6         58.18         64.58         1.33 o                         
   3   6   6        363.02        382.90         3.78 o                         
  -2   6   7         16.33         12.84         0.67 o                         
   1   6   7        593.52        622.01         9.78 o                         
   0   6   7         21.02         21.22         0.73 o                         
  -1   6   7        771.32        813.01        17.85 o                         
   2   6   7        790.62        792.51         6.67 o                         
  -3   6   8        702.11        748.01         8.18 o                         
  -4   6   8          1.53          2.92         0.95 o                         
   5   6   7         12.21          9.17         1.14 o                         
  -5   6   8         17.58         18.90         3.84 o                         
   6   6   7          6.41          8.25         0.83 o                         
   7   7   5         11.23         11.44         1.75 o                         
  -6   7   7         21.41         21.34         1.32 o                         
  -5   7   7         15.36         14.75         0.69 o                         
   4   7   6          3.56          2.95         0.87 o                         
   3   7   6        721.09        749.83         9.27 o                         
  -2   7   7        283.89        283.89         2.83 o                         
   1   7   7        611.12        641.03        14.17 o                         
   0   7   7       2036.90       1955.90        17.67 o                         
  -1   7   7        611.22        624.81         9.91 o                         
   2   7   7         99.21         94.01         1.37 o                         
  -3   7   8        106.33        116.56         2.05 o                         
  -4   7   8          8.55          8.46         0.89 o                         
   5   7   7          0.11          0.00         0.50 o                         
  -5   7   8          2.90          2.44         3.58 o                         
   6   7   7          0.00          1.10         0.66 o                         
   7   8   5          1.15          3.54         2.07 o                         
  -6   8   7          5.03          4.15         0.71 o                         
  -5   8   7          4.05          3.19         0.38 o                         
   4   8   6         20.92         22.61         1.18 o                         
   3   8   6        485.13        504.81         5.71 o                         
  -2   8   7         31.76         32.57         0.80 o                         
   1   8   7       1875.73       1807.03        37.05 o                         
   0   8   7        604.03        612.60         6.37 o                         
  -1   8   7       1145.23       1119.24        16.88 o                         
   2   8   7         30.60         30.17         0.86 o                         
  -3   8   8         41.22         42.65         1.42 o                         
  -4   8   8          0.03          0.00         0.96 o                         
   5   8   7          0.20          0.27         0.50 o                         
  -5   8   8          3.24          0.00         3.59 o                         
   6   8   7          7.95          9.11         0.90 o                         
  -6   9   7          5.74          3.80         0.72 o                         
   4   9   6         19.84         20.11         0.93 o                         
   3   9   6        346.82        356.24         6.04 o                         
  -2   9   7        305.48        319.85         3.34 o                         
   1   9   7         95.62        109.64         2.89 o                         
   0   9   7        338.01        365.68         3.46 o                         
  -1   9   7         56.80         58.88         2.03 o                         
   2   9   7         97.01        108.66         1.64 o                         
  -3   9   8         48.95         49.40         1.56 o                         
  -4   9   8         23.49         24.11         1.07 o                         
   5   9   7          2.09          1.91         0.59 o                         
  -5   9   8          4.81          6.49         3.56 o                         
  -6  10   7          0.20          0.87         0.68 o                         
  -5  10   7          9.58         10.53         0.69 o                         
   4  10   6         40.77         40.95         1.39 o                         
   3  10   6        274.57        275.83         4.98 o                         
  -2  10   7         12.42         13.85         0.88 o                         
   1  10   7       1944.72       1933.87        40.45 o                         
   0  10   7        309.37        337.13         3.25 o                         
  -1  10   7       1226.20       1217.01        34.58 o                         
   2  10   7          8.17          8.38         0.87 o                         
  -3  10   8         21.08         19.01         1.54 o                         
  -4  10   8          4.20          5.51         0.98 o                         
   5  10   7          1.02          0.00         0.60 o                         
  -6  11   7          7.40          6.90         1.83 o                         
  -5  11   7         26.01         24.49         0.93 o                         
   4  11   6         30.72         30.56         1.58 o                         
   3  11   6        413.44        421.42         5.73 o                         
  -2  11   7          2.38          2.25         0.41 o                         
   1  11   7        461.92        470.88        11.18 o                         
   0  11   7          7.82          8.48         0.83 o                         
  -1  11   7        319.64        320.92        11.24 o                         
   2  11   7         38.84         37.40         0.96 o                         
  -3  11   8          1.60          1.04         1.81 o                         
  -4  11   8         38.76         40.95         1.42 o                         
   5  11   7          2.58          2.64         0.79 o                         
  -5  12   7          3.32          3.10         0.45 o                         
   4  12   6         26.64         24.83         1.21 o                         
   3  12   6        392.02        410.61         4.88 o                         
  -2  12   7          1.35          0.69         0.49 o                         
   1  12   7        227.19        220.95         4.46 o                         
   0  12   7          1.18          0.79         0.56 o                         
  -1  12   7        256.92        240.31         8.67 o                         
   2  12   7         47.20         49.37         1.09 o                         
  -3  12   8         73.43         78.92         1.87 o                         
  -4  12   8         14.44         14.63         1.89 o                         
   5  12   7          2.56          2.14         0.82 o                         
  -5  13   7          0.10          0.60         0.49 o                         
   4  13   6         46.88         46.78         1.76 o                         
   3  13   6         12.98         13.63         1.34 o                         
  -2  13   7         21.68         20.96         0.99 o                         
   1  13   7          6.65          7.70         1.83 o                         
   0  13   7         48.49         51.84         1.31 o                         
  -1  13   7          8.23          9.81         2.73 o                         
   2  13   7         66.87         73.90         1.47 o                         
  -3  13   8        143.08        154.12         2.51 o                         
  -4  13   8         12.85         13.57         1.56 o                         
  -5  14   7         23.51         24.58         1.46 o                         
   5  14   6         54.15         55.49         4.62 o                         
   4  14   6        110.16        109.27         1.89 o                         
   3  14   6         82.12         92.20         1.99 o                         
  -2  14   7         22.85         23.22         1.18 o                         
   1  14   7         35.22         30.04         1.68 o                         
  -1  14   7         42.37         38.72         1.55 o                         
   0  14   7          2.33          1.28         0.57 o                         
   2  14   7         23.02         20.58         1.05 o                         
  -3  14   8         11.74          8.93         1.56 o                         
  -4  14   8         11.05         10.49         1.42 o                         
  -5  15   7         25.77         26.25         1.60 o                         
   4  15   6         41.08         41.88         1.58 o                         
   3  15   6         52.61         50.07         1.76 o                         
  -2  15   7         32.29         30.77         1.17 o                         
   1  15   7         15.55         12.23         2.42 o                         
   0  15   7         44.34         50.44         1.35 o                         
  -1  15   7         21.41         20.97         3.15 o                         
   2  15   7          5.22          6.00         0.63 o                         
  -3  15   8         32.27         30.79         2.04 o                         
  -4  15   8          4.84          5.17         1.79 o                         
   4  16   6         32.05         33.67         1.60 o                         
   3  16   6          0.01          0.00         1.41 o                         
  -2  16   7         14.02         15.00         1.11 o                         
   1  16   7         21.16         19.28         2.07 o                         
   0  16   7         12.23         12.04         0.96 o                         
  -1  16   7         15.33          6.90         2.83 o                         
   2  16   7          8.88          9.30         0.88 o                         
  -3  16   8         30.56         35.32         2.53 o                         
   4  17   6         24.25         27.60         1.91 o                         
   3  17   6         17.93         16.27         1.81 o                         
  -2  17   7        101.15         93.91         2.07 o                         
   1  17   7          5.04          0.97         3.05 o                         
   0  17   7          4.26          5.35         0.78 o                         
  -1  17   7          5.93          4.51         2.21 o                         
   2  17   7          1.34          0.64         0.63 o                         
  -3  17   8         16.09         17.13         2.63 o                         
   3  18   6          2.81          0.00         1.83 o                         
  -2  18   7          8.30          6.39         0.75 o                         
   1  18   7         17.22         12.71         2.54 o                         
   0  18   7         18.47         20.40         1.28 o                         
  -1  18   7         12.09         10.80         2.50 o                         
   2  18   7          0.69          1.14         0.70 o                         
  -2  19   7          4.38          4.86         0.78 o                         
   1  19   7          3.64          0.00         2.71 o                         
   0  19   7          0.30          0.00         0.83 o                         
  -1  19   7          5.72          7.68         2.64 o                         
  -6   0   8          5.68          7.70         0.98 o                         
  -4   0   8        109.39        101.98         2.60 o                         
   3   0   7         34.89         34.46         1.54 o                         
  -2   0   8          0.49          0.10         0.37 o                         
   0   0   8          7.93          4.49         0.52 o                         
   2   0   8          7.88          3.44         0.56 o                         
  -3   0   9          6.81          9.87         1.57 o                         
   4   0   8         62.46         58.84         1.99 o                         
  -5   0   9         91.91        102.51         5.89 o                         
   6   0   8          0.24          0.00         1.16 o                         
   7   1   6          2.76          3.21         1.87 o                         
  -6   1   8          2.82          2.64         0.62 o                         
   4   1   7        105.55        107.87         1.80 o                         
   3   1   7         37.47         36.78         1.20 o                         
  -2   1   8          6.48          4.85         0.39 o                         
   1   1   8         11.89          5.07         1.05 o                         
   0   1   8        129.61        135.13         1.55 o                         
  -1   1   8          8.07          2.59         0.92 o                         
   2   1   8         26.69         31.43         0.80 o                         
  -3   1   9         48.80         42.25         1.31 o                         
  -4   1   9         85.68         83.74         1.67 o                         
  -5   1   9         35.55         37.39         3.63 o                         
   5   1   8          1.63          1.20         0.65 o                         
   6   1   8          1.60          1.71         0.92 o                         
   7   2   6         31.45         33.66         2.10 o                         
  -6   2   8         24.61         23.43         1.22 o                         
   4   2   7         88.80         87.37         1.60 o                         
   3   2   7        114.51        114.60         1.89 o                         
  -2   2   8         76.90         72.05         1.24 o                         
   1   2   8         12.84         12.84         1.21 o                         
   0   2   8         29.62         41.49         0.81 o                         
  -1   2   8         19.33         19.84         0.99 o                         
   2   2   8         64.20         61.69         1.07 o                         
  -3   2   9         58.54         53.31         1.49 o                         
  -4   2   9         14.37         11.73         1.07 o                         
   5   2   8         27.85         26.59         1.51 o                         
  -5   2   9         28.05         35.71         4.73 o                         
   6   2   8          2.46          0.55         0.75 o                         
   7   3   6          0.23          0.00         1.92 o                         
  -6   3   8          4.63          4.32         0.69 o                         
   5   3   7         47.56         47.87         3.35 o                         
   4   3   7        232.09        255.57         3.54 o                         
   3   3   7        194.95        201.83         2.66 o                         
  -2   3   8         37.01         31.49         0.82 o                         
   1   3   8         17.95         11.77         1.20 o                         
   0   3   8          1.43          1.20         0.30 o                         
  -1   3   8         27.79         28.55         1.06 o                         
   2   3   8          0.51          0.05         0.35 o                         
  -3   3   9          9.06          8.88         1.13 o                         
  -4   3   9          7.31          8.71         1.11 o                         
  -5   3   9          9.40         15.09         4.60 o                         
   5   3   8         12.70         11.25         1.07 o                         
   6   3   8          2.38          2.46         0.72 o                         
   7   4   6         41.16         41.42         2.77 o                         
  -6   4   8          0.40          0.44         0.71 o                         
   4   4   7        101.87        105.91         2.00 o                         
   3   4   7         89.25        102.83         1.79 o                         
  -2   4   8         46.07         43.10         0.94 o                         
   1   4   8         16.71         10.65         1.08 o                         
   0   4   8          0.26          0.02         0.40 o                         
  -1   4   8         12.66          5.08         1.39 o                         
   2   4   8        143.24        152.81         1.94 o                         
  -3   4   9          4.36          3.59         1.28 o                         
  -4   4   9         44.17         50.84         1.52 o                         
  -5   4   9         75.32         87.86         5.31 o                         
  -6   5   8          1.26          0.88         0.76 o                         
   4   5   7         28.73         25.18         1.09 o                         
   3   5   7        922.47        960.43        10.84 o                         
  -2   5   8        418.10        433.57         4.06 o                         
   1   5   8         72.74         63.78         2.29 o                         
   0   5   8          2.83          1.03         0.47 o                         
  -1   5   8         59.65         50.87         1.57 o                         
   2   5   8         84.96         81.23         1.34 o                         
  -3   5   9         76.18         74.98         1.75 o                         
  -4   5   9         97.79        104.90         2.04 o                         
   5   5   8         84.87         81.98         1.75 o                         
  -5   5   9        138.04        149.29         6.27 o                         
  -6   6   8          2.35          1.42         0.67 o                         
   4   6   7          1.97          0.84         0.89 o                         
   3   6   7        689.40        719.27         8.37 o                         
  -2   6   8        279.15        288.10         3.18 o                         
   1   6   8        583.95        588.07         7.74 o                         
   0   6   8        193.56        194.35         2.21 o                         
  -1   6   8        347.56        332.84         5.95 o                         
   2   6   8         88.76         80.95         1.52 o                         
  -3   6   9         33.67         34.56         1.74 o                         
  -4   6   9         85.82         87.69         1.87 o                         
  -5   6   9         27.83         26.90         4.67 o                         
  -6   7   8          3.33          2.85         0.83 o                         
   4   7   7         10.67         10.49         1.11 o                         
   3   7   7         90.16         87.94         2.11 o                         
  -2   7   8         28.30         24.61         1.06 o                         
   1   7   8        310.26        312.69         8.35 o                         
   0   7   8        484.31        533.28         5.40 o                         
  -1   7   8        188.15        190.50         3.70 o                         
   2   7   8          0.04          0.00         0.35 o                         
  -3   7   9         44.73         46.08         2.33 o                         
  -4   7   9          3.25          4.37         1.19 o                         
   5   7   8          1.53          1.37         0.62 o                         
  -5   7   9          2.18          0.53         4.28 o                         
  -6   8   8          0.32          0.54         0.80 o                         
   4   8   7          0.05          0.11         1.38 o                         
   3   8   7         31.25         27.98         1.55 o                         
  -2   8   8         30.11         29.30         1.11 o                         
   0   8   8        140.89        135.70         2.51 o                         
   1   8   8          0.01          0.19         0.51 o                         
  -1   8   8         10.75          2.86         2.12 o                         
   2   8   8          1.76          1.76         0.40 o                         
  -3   8   9        181.14        190.73         4.15 o                         
  -4   8   9         21.27         22.16         1.34 o                         
   5   8   8         23.66         25.22         1.32 o                         
  -5   8   9         14.79         14.61         4.60 o                         
  -6   9   8          2.41          1.81         0.81 o                         
   4   9   7         21.53         21.53         1.02 o                         
   3   9   7         53.85         51.06         1.75 o                         
  -2   9   8         27.71         29.25         1.10 o                         
   1   9   8       1457.74       1515.76        32.02 o                         
   0   9   8          0.12          0.37         0.50 o                         
  -1   9   8       2458.39       2496.34        40.85 o                         
   2   9   8          0.27          0.83         0.40 o                         
  -3   9   9         12.31         16.77         1.80 o                         
  -4   9   9         11.29         11.23         1.53 o                         
   5   9   8          4.51          4.21         0.90 o                         
  -5   9   9          3.95          3.42         4.51 o                         
  -5  10   8          7.67          5.62         0.59 o                         
   4  10   7          2.58          3.15         0.98 o                         
   3  10   7         13.48          8.29         1.14 o                         
  -2  10   8         92.33         96.51         1.99 o                         
   1  10   8        110.67        110.90         2.97 o                         
   0  10   8        182.29        191.54         2.75 o                         
  -1  10   8        163.03        176.02         2.98 o                         
   2  10   8          2.50          0.52         0.39 o                         
  -3  10   9        321.52        351.88         4.57 o                         
  -4  10   9          8.96          8.63         1.34 o                         
   5  10   8         38.91         42.09         1.98 o                         
  -5  11   8          5.18          6.87         0.76 o                         
   4  11   7         34.80         30.59         1.58 o                         
   3  11   7          0.99          0.39         1.49 o                         
  -2  11   8         13.07         14.09         0.94 o                         
   1  11   8        100.18        105.68         2.90 o                         
   0  11   8         94.73        104.21         2.42 o                         
  -1  11   8        168.97        179.73         3.56 o                         
   2  11   8         16.83         15.08         0.85 o                         
  -3  11   9        182.39        197.94         3.19 o                         
  -4  11   9          6.72          8.22         1.23 o                         
  -5  12   8          0.20          0.12         0.58 o                         
   4  12   7          8.81          9.13         1.44 o                         
   3  12   7         62.75         63.52         1.67 o                         
  -2  12   8         39.23         42.94         1.31 o                         
   1  12   8         29.82         35.02         2.23 o                         
   0  12   8          2.68          3.60         0.75 o                         
  -1  12   8         20.90         19.14         2.19 o                         
   2  12   8         66.84         69.38         1.33 o                         
  -3  12   9         46.55         48.07         1.99 o                         
  -4  12   9          3.96          5.36         1.29 o                         
  -5  13   8          2.16          2.22         0.67 o                         
   4  13   7         15.20         12.66         1.17 o                         
   3  13   7        152.62        163.84         2.49 o                         
  -2  13   8         83.25         89.78         1.78 o                         
   1  13   8         59.27         65.72         2.44 o                         
   0  13   8          0.08          0.14         0.57 o                         
  -1  13   8         99.98        111.10         2.72 o                         
   2  13   8          5.32          3.59         0.48 o                         
  -3  13   9         15.50         17.62         2.22 o                         
  -4  13   9         12.38          9.32         1.61 o                         
   4  14   7          7.88          5.47         1.19 o                         
   3  14   7          8.81          8.66         1.61 o                         
  -2  14   8         26.42         23.54         1.20 o                         
   1  14   8         41.34         40.72         2.36 o                         
   0  14   8          0.85          1.18         0.62 o                         
  -1  14   8         59.15         59.64         2.67 o                         
   2  14   8          5.09          4.47         0.51 o                         
  -3  14   9         39.19         37.72         2.37 o                         
   4  15   7          7.50          7.21         1.47 o                         
   3  15   7         45.42         46.96         1.74 o                         
  -2  15   8          3.65          2.76         0.70 o                         
   1  15   8          9.72          9.56         2.17 o                         
   0  15   8          0.52          1.19         0.70 o                         
  -1  15   8         16.12         20.11         2.15 o                         
   2  15   8         12.81         10.64         0.89 o                         
  -3  15   9         26.71         21.80         2.20 o                         
   3  16   7         22.27         20.36         1.74 o                         
  -2  16   8         40.67         39.88         1.66 o                         
   1  16   8          2.27          0.00         2.27 o                         
   0  16   8          0.74          1.74         1.02 o                         
  -1  16   8          1.51          5.27         2.24 o                         
   2  16   8         98.52        105.52         2.77 o                         
   3  17   7         21.76         19.26         2.05 o                         
  -2  17   8          0.97          1.65         0.78 o                         
   1  17   8          3.58          0.00         2.67 o                         
   0  17   8          8.98          8.18         1.41 o                         
  -1  17   8          2.16          5.88         2.08 o                         
   2  17   8          4.82          4.30         0.86 o                         
  -2  18   8          0.01          0.00         0.85 o                         
   1  18   8          9.29          9.19         2.45 o                         
   0  18   8          1.47          1.16         1.04 o                         
  -1  18   8          5.86          7.29         2.64 o                         
   4   0   8        105.43         93.48         3.93 o                         
  -3   0   9          4.04          2.13         1.61 o                         
   1   0   9        442.39        369.47        11.83 o                         
  -1   0   9        302.78        241.83         6.79 o                         
   3   0   9          2.61          0.72         2.55 o                         
  -4   0  10         35.48         37.71         3.77 o                         
  -6   1   9          2.40          1.67         0.49 o                         
   4   1   8         92.10         83.54         3.67 o                         
   3   1   8         74.90         66.27         2.68 o                         
  -2   1   9          5.53          5.91         0.50 o                         
   1   1   9         18.29         16.33         2.51 o                         
   0   1   9          0.08          0.00         0.43 o                         
  -1   1   9         12.57          5.88         1.60 o                         
   2   1   9        192.91        166.57         2.43 o                         
  -3   1  10          5.35          2.87         1.91 o                         
  -4   1  10         18.29         23.19         3.52 o                         
   5   1   9          0.47          0.88         0.76 o                         
  -6   2   9        125.19        116.52         1.54 o                         
   4   2   8         22.45         14.36         2.36 o                         
   3   2   8         91.36         82.57         2.93 o                         
  -2   2   9         36.99         30.56         1.20 o                         
   1   2   9         17.43         14.11         2.07 o                         
   0   2   9         60.80         69.03         1.32 o                         
  -1   2   9         28.29         19.24         2.48 o                         
   2   2   9         23.61         22.28         0.99 o                         
  -3   2  10         42.03         39.05         2.37 o                         
  -4   2  10          9.36         14.37         3.30 o                         
  -6   3   9          2.31          1.38         0.46 o                         
   4   3   8          6.79          3.59         2.24 o                         
   3   3   8          8.69          7.44         1.95 o                         
  -2   3   9         10.24          7.80         0.68 o                         
   1   3   9          7.34          0.00         2.29 o                         
  -1   3   9         11.78          9.15         1.67 o                         
   0   3   9        248.96        237.15         2.59 o                         
   2   3   9         11.13          6.55         0.75 o                         
  -3   3  10         86.18         75.56         2.13 o                         
  -4   3  10          9.46         11.34         3.17 o                         
  -5   3  10         15.27         17.44         5.85 o                         
   5   3   9         19.28         19.77         1.72 o                         
  -6   4   9          0.37          0.75         0.66 o                         
   5   4   8         61.82         62.72         4.14 o                         
   4   4   8         29.60         26.92         2.18 o                         
   3   4   8          3.72          0.14         1.84 o                         
  -2   4   9         16.10         16.83         0.97 o                         
   1   4   9         67.55         54.49         3.09 o                         
   0   4   9         12.82         10.12         0.93 o                         
   2   4   9         26.26         24.17         1.06 o                         
  -3   4  10         29.00         24.49         1.76 o                         
  -4   4  10         13.16         10.08         3.17 o                         
   5   4   9          4.14          3.51         0.96 o                         
  -5   4  10          4.07          0.00         5.71 o                         
  -6   5   9          1.02          0.31         0.69 o                         
   4   5   8         60.26         60.87         1.72 o                         
   3   5   8        128.58        138.24         3.68 o                         
  -2   5   9          7.76          7.86         0.96 o                         
  -1   5   9         34.26         30.29         1.54 o                         
   1   5   9         74.70         64.05         2.39 o                         
   0   5   9        448.88        442.32         5.80 o                         
   2   5   9          0.07          0.00         0.42 o                         
  -3   5  10         46.48         49.58         2.05 o                         
  -4   5  10          4.29          7.53         2.00 o                         
  -5   5  10          3.71          3.94         5.71 o                         
  -6   6   9          1.11          0.15         0.89 o                         
   5   6   8         20.33         21.02         3.58 o                         
   4   6   8         51.39         46.89         1.59 o                         
   3   6   8         56.07         60.37         1.86 o                         
  -2   6   9         10.09          6.32         0.76 o                         
   1   6   9         29.80         28.22         2.77 o                         
   0   6   9         39.36         36.64         1.60 o                         
  -1   6   9         43.30         47.72         2.19 o                         
   2   6   9        104.72         94.78         1.62 o                         
  -3   6  10         28.28         26.55         1.64 o                         
  -4   6  10          9.25          7.54         1.43 o                         
   5   6   9         12.91          9.46         0.89 o                         
  -5   6  10         22.86         31.61         5.83 o                         
   4   7   8          2.14          1.61         1.16 o                         
   3   7   8         30.15         31.42         1.45 o                         
  -2   7   9        114.21        109.17         2.07 o                         
   1   7   9         75.83         83.07         2.72 o                         
   0   7   9          9.72          7.40         1.10 o                         
  -1   7   9         55.07         63.52         2.54 o                         
   2   7   9          0.65          0.33         0.47 o                         
  -3   7  10         13.52         10.60         1.61 o                         
  -4   7  10         27.26         28.24         1.60 o                         
  -5   7  10         28.23         31.54         5.69 o                         
   4   8   8         13.04         11.67         1.26 o                         
   3   8   8        110.14        115.22         2.06 o                         
  -2   8   9         92.14         95.77         1.93 o                         
   1   8   9        116.54        110.86         3.11 o                         
   0   8   9         81.25         95.49         2.11 o                         
  -1   8   9        183.45        187.48         4.20 o                         
   2   8   9         49.15         54.52         1.46 o                         
  -3   8  10          5.85          3.68         1.63 o                         
  -4   8  10         33.25         33.87         1.47 o                         
   4   9   8         17.73         15.20         1.34 o                         
   3   9   8         19.55         16.17         1.29 o                         
  -2   9   9          8.27         10.14         1.07 o                         
   1   9   9          2.05          2.04         1.47 o                         
   0   9   9        272.17        268.02         4.53 o                         
  -1   9   9          3.38          3.92         1.92 o                         
   2   9   9          0.26          0.44         0.42 o                         
  -3   9  10         52.76         48.00         2.01 o                         
  -4   9  10         21.95         19.55         1.44 o                         
  -5  10   9          0.10          0.00         0.62 o                         
   4  10   8         12.18         12.07         1.17 o                         
   3  10   8        190.69        195.56         2.83 o                         
  -2  10   9          5.30          7.77         0.78 o                         
   1  10   9          8.11         12.79         1.87 o                         
   0  10   9         72.81         77.01         2.17 o                         
  -1  10   9          8.67         12.15         2.47 o                         
   2  10   9        101.99        106.76         1.67 o                         
  -3  10  10         17.62         24.65         2.22 o                         
  -4  10  10         18.41         22.11         1.52 o                         
  -5  11   9          2.11          1.90         0.70 o                         
   4  11   8          5.24          5.51         1.27 o                         
   3  11   8        116.88        123.34         2.30 o                         
  -2  11   9          8.64          7.93         0.95 o                         
   1  11   9          7.13          5.58         2.00 o                         
   0  11   9          2.75          2.49         0.67 o                         
  -1  11   9          6.48          7.21         1.94 o                         
   2  11   9         29.47         28.15         1.07 o                         
  -3  11  10         39.18         49.58         2.51 o                         
  -4  11  10         11.65         16.74         1.57 o                         
   4  12   8          6.68          8.86         1.29 o                         
   3  12   8         28.43         24.94         1.47 o                         
  -2  12   9          0.26          0.26         0.53 o                         
   1  12   9          8.63         16.14         3.07 o                         
   0  12   9          2.13          3.37         0.70 o                         
  -1  12   9         14.02         14.27         2.07 o                         
   2  12   9         31.70         32.43         1.18 o                         
  -3  12  10         12.72         12.44         2.40 o                         
   4  13   8          9.84          7.76         1.34 o                         
   3  13   8         15.03         13.00         1.58 o                         
  -2  13   9         15.83         18.55         1.27 o                         
   1  13   9         12.95         18.65         2.99 o                         
   0  13   9         94.86        110.06         2.48 o                         
  -1  13   9          9.41         12.33         2.17 o                         
   2  13   9          6.87          6.94         0.88 o                         
   3  14   8         23.75         22.17         1.75 o                         
  -2  14   9          0.02          0.34         0.68 o                         
   1  14   9          8.61         13.29         2.17 o                         
   0  14   9        119.50        136.99         3.10 o                         
  -1  14   9          5.41          6.77         2.26 o                         
   2  14   9          0.24          0.00         1.14 o                         
   3  15   8         16.97         11.00         1.68 o                         
  -2  15   9          4.61          4.52         0.81 o                         
   1  15   9          2.32          7.12         2.57 o                         
   0  15   9         80.42         96.24         2.97 o                         
  -1  15   9          2.28          6.72         2.33 o                         
   2  15   9          0.03          0.00         0.72 o                         
  -2  16   9          0.95          1.38         0.95 o                         
   1  16   9         20.97         29.94         2.94 o                         
   0  16   9         25.66         26.98         2.07 o                         
  -1  16   9         27.67         41.84         2.87 o                         
   5   0   9          0.36          0.00         4.00 o                         
  -4   0  10         21.02         21.52         2.26 o                         
   3   0   9          4.41          1.67         2.17 o                         
  -2   0  10          0.15          0.75         0.76 o                         
   0   0  10        274.18        249.93         5.52 o                         
   2   0  10          0.53          0.00         0.79 o                         
  -3   0  11          4.32          3.51         3.20 o                         
   4   0  10          0.10          0.63         2.79 o                         
  -5   1  10          0.77          1.28         0.81 o                         
   4   1   9         10.89         11.31         1.51 o                         
   3   1   9          6.86          2.41         1.56 o                         
  -2   1  10         25.81         23.91         1.17 o                         
   1   1  10         50.43         45.03         2.09 o                         
   0   1  10         14.79         11.30         1.10 o                         
  -1   1  10         79.71         70.86         2.67 o                         
   2   1  10          4.67          4.21         0.67 o                         
  -3   1  11          7.70          7.38         2.28 o                         
  -4   1  11          5.04          2.08         1.93 o                         
   5   2   9          2.75          1.90         4.06 o                         
  -5   2  10          2.51          2.47         0.86 o                         
   4   2   9          6.15          7.76         1.29 o                         
   3   2   9         35.59         30.34         1.83 o                         
  -2   2  10         12.45         14.13         1.29 o                         
   1   2  10         92.01         74.22         2.00 o                         
   0   2  10         32.04         32.36         1.36 o                         
  -1   2  10         88.04         66.60         2.63 o                         
   2   2  10         14.35         15.71         0.93 o                         
  -3   2  11          9.58          9.44         2.28 o                         
  -4   2  11         18.87         17.46         2.11 o                         
   4   3   9         14.49         17.54         1.36 o                         
   3   3   9        142.94        129.63         2.37 o                         
  -2   3  10         77.80         79.98         2.46 o                         
   1   3  10         32.42         24.17         1.55 o                         
   0   3  10          0.15          0.01         0.59 o                         
  -1   3  10         26.32         20.60         2.13 o                         
   2   3  10          0.36          0.47         0.43 o                         
  -3   3  11          1.58          0.40         2.18 o                         
  -4   3  11         12.12         15.76         2.17 o                         
   4   4   9         19.63         17.85         1.51 o                         
   3   4   9         29.30         24.24         1.50 o                         
  -2   4  10          5.94          5.24         0.77 o                         
   1   4  10         75.42         71.92         2.04 o                         
   0   4  10          1.18          0.00         0.58 o                         
  -1   4  10        118.70        117.84         2.90 o                         
   2   4  10          3.22          2.44         0.50 o                         
  -3   4  11          3.83          3.92         2.23 o                         
  -4   4  11          9.97         11.43         2.18 o                         
   5   5   9          3.85          4.03         4.00 o                         
   4   5   9          3.88          3.95         1.40 o                         
   3   5   9         28.44         31.34         1.79 o                         
  -2   5  10          4.34          5.52         0.80 o                         
   1   5  10         19.72         15.87         1.45 o                         
   0   5  10         17.90         15.90         1.32 o                         
  -1   5  10         19.09         19.92         1.89 o                         
   2   5  10         15.04         13.76         0.92 o                         
  -3   5  11         41.93         38.08         2.71 o                         
  -4   5  11          3.50          3.85         2.20 o                         
   4   6   9          8.93          8.67         1.52 o                         
   3   6   9         25.54         26.17         1.58 o                         
  -2   6  10         21.26         18.27         1.39 o                         
   1   6  10          4.22          4.63         1.89 o                         
   0   6  10          6.31          5.23         0.77 o                         
  -1   6  10          5.19          9.83         1.75 o                         
   2   6  10          0.82          0.00         0.51 o                         
  -3   6  11          4.68          5.50         2.38 o                         
  -4   6  11         13.36         15.10         2.38 o                         
   4   7   9         41.49         43.95         1.93 o                         
   3   7   9         14.64         10.97         1.51 o                         
  -2   7  10         32.68         36.69         1.65 o                         
   1   7  10         76.79         88.18         4.32 o                         
   0   7  10         18.33         17.31         1.35 o                         
  -1   7  10         52.01         57.79         2.36 o                         
   2   7  10          0.59          0.32         0.52 o                         
  -3   7  11         15.22         17.98         2.30 o                         
  -4   7  11         21.52         21.75         2.49 o                         
   4   8   9         40.87         46.06         2.03 o                         
   3   8   9          4.62          1.78         1.55 o                         
  -2   8  10        131.44        123.43         2.38 o                         
   1   8  10         67.06         72.31         2.32 o                         
   0   8  10          7.25          6.97         1.16 o                         
  -1   8  10        104.85        126.19         3.02 o                         
   2   8  10          0.85          2.13         0.59 o                         
  -3   8  11          6.27          8.98         2.28 o                         
   4   9   9         27.04         25.28         1.86 o                         
   3   9   9         38.98         37.77         1.82 o                         
  -2   9  10          0.56          1.58         0.61 o                         
   1   9  10          0.23          0.00         1.70 o                         
   0   9  10          0.29          0.00         0.77 o                         
  -1   9  10          0.26          3.03         1.92 o                         
   2   9  10          9.12          9.57         1.01 o                         
  -3   9  11         22.80         18.87         2.45 o                         
   4  10   9         26.19         29.11         1.99 o                         
   3  10   9         22.51         22.28         1.79 o                         
  -2  10  10         85.38         80.02         1.99 o                         
   1  10  10         59.28         69.29         2.90 o                         
   0  10  10          6.08          8.31         1.31 o                         
  -1  10  10         49.03         57.17         2.58 o                         
   2  10  10          1.15          0.56         1.32 o                         
   3  11   9         34.05         29.24         1.90 o                         
  -2  11  10          2.27          2.80         0.76 o                         
   1  11  10         39.42         45.41         2.69 o                         
   0  11  10          1.14          0.46         0.70 o                         
  -1  11  10         25.32         26.93         2.46 o                         
   2  11  10         10.65         11.53         2.98 o                         
   3  12   9          9.49          4.78         1.88 o                         
  -2  12  10          4.81          4.00         0.96 o                         
   1  12  10          7.20          8.60         2.29 o                         
   0  12  10         30.29         36.46         1.88 o                         
  -1  12  10          9.53          7.34         2.32 o                         
   2  12  10          0.25          0.26         0.95 o                         
   3  13   9          0.00          0.00         2.40 o                         
  -2  13  10          5.67          5.81         1.04 o                         
   1  13  10          4.55          6.53         2.58 o                         
   0  13  10          0.17          0.00         0.81 o                         
  -1  13  10          7.43          6.46         2.43 o                         
  -2  14  10          5.73          7.33         1.12 o                         
   0  14  10         32.00         16.69         1.83 o                         
  -1  14  10         30.98         37.95         3.83 o                         
   4   0  10          0.17          0.00         2.32 o                         
  -3   0  11          2.56          4.40         2.59 o                         
   1   0  11          3.12          8.46         2.40 o                         
  -1   0  11          5.12          4.98         2.92 o                         
   3   0  11          9.24          6.09         3.88 o                         
   4   1  10          5.91          4.95         1.68 o                         
   3   1  10          5.95          6.08         1.85 o                         
  -2   1  11         23.42         23.15         1.74 o                         
   1   1  11          4.39          5.73         1.87 o                         
   0   1  11         20.99         20.82         1.35 o                         
  -1   1  11          2.79          8.71         2.09 o                         
   2   1  11          9.86          9.22         1.24 o                         
  -3   1  12          8.81         10.65         2.75 o                         
   4   2  10         29.84         31.92         1.89 o                         
   3   2  10          9.09          7.97         1.82 o                         
  -2   2  11          2.10          1.53         0.76 o                         
   1   2  11         25.64         22.33         1.79 o                         
   0   2  11          0.10          1.03         0.67 o                         
  -1   2  11         25.12         26.47         2.28 o                         
   2   2  11          1.04          1.41         0.66 o                         
  -3   2  12          5.22          7.71         2.67 o                         
   4   3  10         20.22         28.89         1.88 o                         
   3   3  10          1.42          0.54         2.20 o                         
  -2   3  11          5.76          4.70         0.91 o                         
   1   3  11         51.86         50.11         2.02 o                         
   0   3  11         11.95         14.33         1.39 o                         
  -1   3  11         39.42         39.11         2.50 o                         
   2   3  11         21.00         19.18         1.21 o                         
  -3   3  12          0.34          0.64         2.74 o                         
   4   4  10         10.79         11.94         1.75 o                         
   3   4  10          6.16          9.12         1.80 o                         
  -2   4  11          0.01          0.00         0.75 o                         
   1   4  11          3.65          2.23         1.69 o                         
   0   4  11          3.37          4.19         0.81 o                         
  -1   4  11          3.01          1.36         2.12 o                         
   2   4  11          6.70         12.60         1.52 o                         
   4   5  10         16.02          4.09         1.73 o                         
   3   5  10         42.34         38.99         2.30 o                         
  -2   5  11          3.37          3.91         0.79 o                         
   1   5  11          8.37          7.53         2.22 o                         
   0   5  11          0.03          0.76         0.71 o                         
  -1   5  11          5.37          1.42         2.25 o                         
   2   5  11          9.02          6.41         1.58 o                         
   4   6  10         13.13         12.31         2.27 o                         
   3   6  10          2.88          3.11         2.27 o                         
  -2   6  11         19.70         19.48         1.59 o                         
   1   6  11         18.11         20.98         2.31 o                         
   0   6  11          0.91          0.80         0.73 o                         
  -1   6  11         11.25         15.40         2.19 o                         
   2   6  11          0.44          1.02         1.50 o                         
   3   7  10         22.29          7.70         2.41 o                         
  -2   7  11          1.27          1.57         0.80 o                         
   1   7  11         11.10         10.37         2.06 o                         
   0   7  11          2.79          5.87         0.88 o                         
  -1   7  11          7.17         10.01         2.20 o                         
   2   7  11          0.13          0.00         1.59 o                         
   3   8  10          8.27          9.91         2.06 o                         
  -2   8  11          0.10          1.22         1.10 o                         
   1   8  11         10.86         13.89         2.25 o                         
   0   8  11          9.88         13.65         1.50 o                         
  -1   8  11         17.85         21.10         2.56 o                         
   2   8  11         13.72         21.79         1.99 o                         
   3   9  10         33.42         30.96         2.30 o                         
  -2   9  11         16.86         16.90         1.68 o                         
   1   9  11         11.27         10.89         2.30 o                         
   0   9  11          8.86          9.11         1.53 o                         
  -1   9  11          9.15         10.06         2.30 o                         
   3  10  10          0.01          0.83         2.25 o                         
  -2  10  11          1.25          1.01         0.91 o                         
   1  10  11          4.73          0.00         2.66 o                         
   0  10  11          0.73          0.06         1.08 o                         
  -1  10  11          4.47          3.77         2.32 o                         
  -2  11  11          0.03          0.06         0.92 o                         
   0  11  11          6.51          4.45         1.00 o                         
  -1  11  11          1.55          4.95         3.53 o                         
   3   0  11         15.60         14.77         3.02 o                         
  -2   0  12         12.73         13.99         2.71 o                         
   0   0  12          0.56          0.06         1.14 o                         
   3   1  11          6.48          8.97         2.21 o                         
  -2   1  12         15.86         14.15         1.93 o                         
   1   1  12          1.47          2.98         2.64 o                         
   0   1  12          7.63          5.28         0.94 o                         
  -1   1  12          1.54          5.19         2.52 o                         
   3   2  11          8.03         10.58         2.19 o                         
  -2   2  12          1.71          0.14         0.98 o                         
   1   2  12          8.04         13.51         2.75 o                         
   0   2  12         52.72         41.96         2.23 o                         
  -1   2  12          9.85         16.03         2.65 o                         
   3   3  11          0.26          3.50         2.18 o                         
  -2   3  12          3.18          5.25         1.12 o                         
   1   3  12         10.75          8.19         3.82 o                         
   0   3  12          0.76         10.38         2.50 o                         
  -1   3  12         18.00         26.85         2.77 o                         
   3   4  11         23.52         34.60         2.91 o                         
  -2   4  12         12.98         14.59         1.96 o                         
   1   4  12          7.81         13.77         2.81 o                         
   0   4  12          1.77          2.72         1.00 o                         
  -1   4  12          5.26         10.80         2.72 o                         
   3   5  11          0.20          0.00         3.91 o                         
  -2   5  12          0.03          1.38         1.04 o                         
   1   5  12          9.03         13.89         2.96 o                         
   0   5  12         13.70         19.14         1.97 o                         
  -1   5  12         13.79         17.69         2.81 o                         
  -2   6  12          0.89          1.25         1.09 o                         
   0   6  12         38.84         45.90         2.16 o                         
  -1   6  12          0.74         13.75         2.97 o                         
  -1   7  12          3.24          5.41         1.05 o                         
                                                                                
