# Supplementary material for: Crystal structure of (E)-4-hy­droxy-6-methyl-3-{1-[2-(4-nitro­phen­yl)hydrazinyl­idene]eth­yl}-2H-pyran-2-one
Source: Acta Crystallogr E Crystallogr Commun. 2017 Jan 20;73(Pt 2):223–6. doi: 10.1107/S2056989017000639 (PMC5290570; doi:10.1107/S2056989017000639)
Supplement: Supplementary file 4 [file e-73-00223-Isup4.cml]

<?xml version="1.0" ?>
<cml>
<molecule title="4-Hydroxy-6-methyl-3-{1-[2-(4-nitrophenyl)hydrazin-1-ylidene]ethyl}-2-H-pyran-2-one" id="m1">
  <atomArray>
    <atom id="a1" elementType="C"
          x2="-2.6673582436560572" y2="-7.327471962526033E-15" />
    <atom id="a2" elementType="C"
          x2="-4.001037365484093" y2="-0.7700000000000049" />
    <atom id="a3" elementType="N"
          x2="-4.001037365484096" y2="-2.310000000000005" />
    <atom id="a4" elementType="N"
          x2="-2.667358243656061" y2="-3.0800000000000063" />
    <atom id="a5" elementType="C"
          x2="-2.6673582436560626" y2="-4.620000000000006" />
    <atom id="a6" elementType="C"
          x2="-1.333679121828025" y2="-5.3900000000000095" />
    <atom id="a7" elementType="C"
          x2="-1.3336791218280268" y2="-6.93000000000001" />
    <atom id="a8" elementType="C"
          x2="-2.6673582436560643" y2="-7.700000000000008" />
    <atom id="a9" elementType="C"
          x2="-4.0010373654841" y2="-6.930000000000007" />
    <atom id="a10" elementType="C"
          x2="-4.001037365484098" y2="-5.390000000000008" />
    <atom id="a11" elementType="N" formalCharge="1"
          x2="-2.667358243656066" y2="-9.240000000000009" />
    <atom id="a12" elementType="O" formalCharge="-1"
          x2="-4.001037365484104" y2="-10.010000000000007" />
    <atom id="a13" elementType="O"
          x2="-1.3336791218280322" y2="-10.01000000000001" />
    <atom id="a14" elementType="C"
          x2="-5.334716487312128" y2="-2.220446049250313E-15" />
    <atom id="a15" elementType="C"
          x2="-6.668395609140168" y2="-0.7700000000000018" />
    <atom id="a16" elementType="O"
          x2="-6.668395609140172" y2="-2.310000000000002" />
    <atom id="a17" elementType="C"
          x2="-8.002074730968202" y2="1.3322676295501878E-15" />
    <atom id="a18" elementType="C"
          x2="-8.002074730968198" y2="1.5400000000000014" />
    <atom id="a19" elementType="C"
          x2="-9.335753852796232" y2="2.3100000000000045" />
    <atom id="a20" elementType="O"
          x2="-6.668395609140162" y2="2.309999999999999" />
    <atom id="a21" elementType="C"
          x2="-5.334716487312127" y2="1.5399999999999974" />
    <atom id="a22" elementType="O"
          x2="-4.001037365484091" y2="2.309999999999996" />
  </atomArray>
  <bondArray>
    <bond atomRefs2="a1 a2" order="1" />
    <bond atomRefs2="a2 a3" order="2" />
    <bond atomRefs2="a3 a4" order="1">
      <bondStereo convention="MDL" conventionValue="4" />
    </bond>
    <bond atomRefs2="a4 a5" order="1" />
    <bond atomRefs2="a5 a6" order="2" />
    <bond atomRefs2="a6 a7" order="1" />
    <bond atomRefs2="a7 a8" order="2" />
    <bond atomRefs2="a8 a9" order="1" />
    <bond atomRefs2="a9 a10" order="2" />
    <bond atomRefs2="a5 a10" order="1" />
    <bond atomRefs2="a8 a11" order="1" />
    <bond atomRefs2="a11 a12" order="1" />
    <bond atomRefs2="a11 a13" order="2" />
    <bond atomRefs2="a2 a14" order="1" />
    <bond atomRefs2="a14 a15" order="2" />
    <bond atomRefs2="a15 a16" order="1" />
    <bond atomRefs2="a15 a17" order="1" />
    <bond atomRefs2="a17 a18" order="2" />
    <bond atomRefs2="a18 a19" order="1" />
    <bond atomRefs2="a18 a20" order="1" />
    <bond atomRefs2="a20 a21" order="1" />
    <bond atomRefs2="a14 a21" order="1" />
    <bond atomRefs2="a21 a22" order="2" />
  </bondArray>
</molecule>
</cml>
